# Supplementary material for: Defined media reveal the essential role of lipid scavenging in supporting cancer cell proliferation
Source: J Biol Chem. 2025 Sep 8;301(10):110693. doi: 10.1016/j.jbc.2025.110693 (PMC12547238; doi:10.1016/j.jbc.2025.110693)
Supplement: Table S1 — Raw data for live cell imaging and cell count experiments. [file mmc2.xlsx]

## Sheet: Figure 1A&B
	Fig 1A-B
			10% FBS			2.5% FBS			1.5% FBS			1% FBS			0.5% FBS			0% FBS
	Nuclei Counts per Well (Raw)	Time Elapsed	Well 1	Well 2	Well 3	Well 1	Well 2	Well 3	Well 1	Well 2	Well 3	Well 1	Well 2	Well 3	Well 1	Well 2	Well 3	Well 1	Well 2	Well 3
		0	11.875	8.375	11.8125	8.875	6.1875	7.9375	9.75	9.75	5.8125	4.6875	9.125	8.125	6.6875	8.5625	6.1875	5.8125	9.4375	9
		6	14.4375	10.5	14.3125	9.9375	6.5	9.75	12.1875	11.6875	6.4375	6.0625	10.8125	11	8.6875	9.75	6.75	7.3125	12	10.125
		12	18.375	13.6875	19.1875	10.625	8.5625	12.3125	13.8125	15.1875	8	7.375	12.875	13.8125	8.875	11.875	7.8125	8.75	13.875	12.1875
		18	22.0625	16.75	23.3125	14.3125	9.8125	13.8125	15.5	16.125	9.4375	9.0625	14.25	15.125	10.4375	14.5625	7.875	10.125	14.3125	13.125
		24	25.375	18	26.8125	16.375	10.9375	15.375	17.625	17.9375	10.4375	9.5625	17.25	17.3125	13.0625	14.5	9.3125	11.25	17.5	15.625
		30	31.1875	24.5625	33.75	19.25	12.75	18.875	21.1875	22.1875	12.5625	11.3125	19.75	20.5	14.375	17	10.875	12.5	19.6875	17.8125
		36	36.9375	29.5	39.8125	22.5625	15.25	23.0625	24.75	26.25	14.875	13.8125	23.25	24.5625	17.1875	18.875	12.375	13.3125	22.3125	19.875
		42	43.5	36.9375	49.4375	29.0625	18.1875	26.9375	30.25	30.75	18.6875	15.9375	27.5625	28	19.75	23.5625	15.5625	16.25	24.5	21.625
		48	55.1875	45.3125	64.1875	35.625	21.1875	35.1875	36	36	22	17.5	31.25	31.3125	22.5625	24.75	16.75	17	26.625	24.1875
		54	69.125	58.375	75.1875	41.625	25.875	45.625	44.8125	41.6875	26.5625	19.625	35.3125	36.5	26.25	29.9375	18.75	18.9375	28.3125	28.0625
		60	82	69.5	95.1875	49.4375	33.625	50.875	52.0625	50.875	33	23	41.1875	42	29.4375	34.6875	20.75	19.5625	29.0625	28.3125
		66	104.062	85.75	117.625	60.25	38.9375	62.6875	60.75	56.5	39.4375	25.8125	46.8125	50.0625	30.8125	36.875	23.4375	19.5625	29.125	29.75
		72	124.375	110.375	142.062	70.6875	47.4375	76.4375	70.6875	66.5625	45.0625	30.5625	55	55.9375	34.25	40.125	25.5	20.3125	30.125	31.8125
		78	148.125	138.625	178.125	87.1875	58.5	90	82.6875	80	51.25	32.6875	62.75	62.125	37.6875	46.25	27.875	21.625	31	31.5
		84	189.125	175.188	216.375	108.438	71.5	106.625	96.1875	90.5	60.125	37.625	69.9375	68.8125	40.0625	49.6875	30.9375	21.75	31.9375	33.1875
		90	232.75	221.625	273	125.312	85.625	127.312	109.688	103.875	70.125	40.625	76.5	77.875	42.1875	54.125	32.3125	22.125	31.4375	33.875
		96	274.438	267.938	343.5	147.938	103.188	149.562	124.75	114.188	81.25	45.25	83.9375	85.5625	43.0625	58.4375	36.5625	22.8125	31.4375	34.875
		102	336.938	340.25	406.875	175.25	122.938	168.438	137.5	129.875	90.875	49.1875	93.4375	93.75	46.9375	63.875	38.5625	22.1875	31.0625	32.75
		108	408.438	415.812	494.375	209.562	146.938	194.812	156.562	144.562	101.125	56.5625	101	99.25	49.0625	66.75	40.6875	23.1875	32.75	34.0625
		114	482.938	505.062	612.375	237.125	172.938	229.812	171.438	155.375	111.562	61.6875	109.812	106.5	52.125	71.5	43.4375	23.4375	33.625	33.125
		120	572.312	619.562	717.438	268.75	199.75	259.875	189.062	166.125	125.562	67.9375	116.812	114.938	55.1875	74.9375	45.4375	22.4375	33.375	32
	Fold Change in Nuclei Counts per Well (Relative to Starting)	Time Elapsed	Well 1	Well 2	Well 3	Well 1	Well 2	Well 3	Well 1	Well 2	Well 3	Well 1	Well 2	Well 3	Well 1	Well 2	Well 3	Well 1	Well 2	Well 3
		0	1	1	1	1	1	1	1	1	1	1	1	1	1	1	1	1	1	1
		6	1.21579	1.25373	1.21164	1.11972	1.05051	1.22835	1.25	1.19872	1.10753	1.29333	1.18493	1.35385	1.29907	1.13869	1.09091	1.25806	1.27152	1.125
		12	1.54737	1.63433	1.62434	1.19718	1.38384	1.55118	1.41667	1.55769	1.37634	1.57333	1.41096	1.7	1.3271	1.38686	1.26263	1.50538	1.4702	1.35417
		18	1.85789	2	1.97354	1.61268	1.58586	1.74016	1.58974	1.65385	1.62366	1.93333	1.56164	1.86154	1.56075	1.70073	1.27273	1.74194	1.51656	1.45833
		24	2.13684	2.14925	2.26984	1.84507	1.76768	1.93701	1.80769	1.83974	1.7957	2.04	1.89041	2.13077	1.95327	1.69343	1.50505	1.93548	1.8543	1.73611
		30	2.62632	2.93284	2.85714	2.16901	2.06061	2.37795	2.17308	2.27564	2.16129	2.41333	2.16438	2.52308	2.14953	1.9854	1.75758	2.15054	2.08609	1.97917
		36	3.11053	3.52239	3.37037	2.54225	2.46465	2.90551	2.53846	2.69231	2.55914	2.94667	2.54795	3.02308	2.57009	2.20438	2	2.29032	2.36424	2.20833
		42	3.66316	4.41045	4.18519	3.27465	2.93939	3.3937	3.10256	3.15385	3.21505	3.4	3.02055	3.44615	2.95327	2.75182	2.51515	2.7957	2.59603	2.40278
		48	4.64737	5.41045	5.43386	4.01408	3.42424	4.43307	3.69231	3.69231	3.78495	3.73333	3.42466	3.85385	3.37383	2.89051	2.70707	2.92473	2.82119	2.6875
		54	5.82105	6.97015	6.36508	4.69014	4.18182	5.74803	4.59615	4.27564	4.56989	4.18667	3.86986	4.49231	3.92523	3.49635	3.0303	3.25806	3	3.11806
		60	6.90526	8.29851	8.0582	5.57042	5.43434	6.40945	5.33974	5.21795	5.67742	4.90667	4.5137	5.16923	4.40187	4.05109	3.35354	3.36559	3.07947	3.14583
		66	8.76316	10.2388	9.95767	6.78873	6.29293	7.89764	6.23077	5.79487	6.78495	5.50667	5.13014	6.16154	4.60748	4.30657	3.78788	3.36559	3.08609	3.30556
		72	10.4737	13.1791	12.0265	7.96479	7.66667	9.62992	7.25	6.82692	7.75269	6.52	6.0274	6.88462	5.1215	4.68613	4.12121	3.49462	3.19205	3.53472
		78	12.4737	16.5522	15.0794	9.82394	9.45455	11.3386	8.48077	8.20513	8.8172	6.97333	6.87671	7.64615	5.63551	5.40146	4.50505	3.72043	3.28477	3.5
		84	15.9263	20.9179	18.3175	12.2183	11.5556	13.4331	9.86538	9.28205	10.3441	8.02667	7.66438	8.46923	5.99065	5.80292	5	3.74194	3.38411	3.6875
		90	19.6	26.4627	23.1111	14.1197	13.8384	16.0394	11.25	10.6538	12.0645	8.66667	8.38356	9.58462	6.30841	6.32117	5.22222	3.80645	3.33113	3.76389
		96	23.1105	31.9925	29.0794	16.669	16.6768	18.8425	12.7949	11.7115	13.9785	9.65333	9.19863	10.5308	6.43925	6.82482	5.90909	3.92473	3.33113	3.875
		102	28.3737	40.6269	34.4444	19.7465	19.8687	21.2205	14.1026	13.3205	15.6344	10.4933	10.2397	11.5385	7.01869	7.45985	6.23232	3.8172	3.29139	3.63889
		108	34.3947	49.6493	41.8519	23.6127	23.7475	24.5433	16.0577	14.8269	17.3978	12.0667	11.0685	12.2154	7.33645	7.79562	6.57576	3.98925	3.4702	3.78472
		114	40.6684	60.306	51.8413	26.7183	27.9495	28.9528	17.5833	15.9359	19.1935	13.16	12.0342	13.1077	7.79439	8.35036	7.0202	4.03226	3.56291	3.68056
		120	48.1947	73.9776	60.7354	30.2817	32.2828	32.7402	19.391	17.0385	21.6022	14.4933	12.8014	14.1462	8.25234	8.75182	7.34343	3.86022	3.53642	3.55556
	Proliferation Rate Between Consecutive Measurements	Time Elapsed	Well 1	Well 2	Well 3	Well 1	Well 2	Well 3	Well 1	Well 2	Well 3	Well 1	Well 2	Well 3	Well 1	Well 2	Well 3	Well 1	Well 2	Well 3
		0	N/A	N/A	N/A	N/A	N/A	N/A	N/A	N/A	N/A	N/A	N/A	N/A	N/A	N/A	N/A	N/A	N/A	N/A
		6	0.0469822	0.0543714	0.0461602	0.0271893	0.0118472	0.0494529	0.0536547	0.043582	0.024557	0.061849	0.0408006	0.072844	0.0629123	0.0312284	0.0209218	0.055201	0.0577596	0.0283208
		12	0.0579872	0.0637449	0.0704818	0.0160847	0.0662654	0.0561083	0.0300954	0.0629863	0.0522499	0.0471217	0.0419787	0.0547452	0.00513434	0.0474089	0.0351495	0.043153	0.0349089	0.0445801
		18	0.0439753	0.0485504	0.0468228	0.0716355	0.0327648	0.0276418	0.0277156	0.0144025	0.0397341	0.0495443	0.0243982	0.0218268	0.0389929	0.0490551	0.00191594	0.0350945	0.00746465	0.0178192
		24	0.0336353	0.017306	0.0336337	0.0323699	0.0260984	0.0257687	0.0308925	0.0256133	0.0242166	0.0129131	0.0459391	0.0324798	0.0539425	-0.00103419	0.0403148	0.0253338	0.0483465	0.0419231
		30	0.0495933	0.0747434	0.0553303	0.0388939	0.036869	0.049315	0.044265	0.051128	0.0445579	0.0404097	0.0325427	0.040635	0.0230218	0.038247	0.0372958	0.0253338	0.0283208	0.0315056
		36	0.0406864	0.0440429	0.0397223	0.0381781	0.043052	0.0481787	0.0373692	0.0404284	0.0406277	0.0480094	0.0392297	0.0434722	0.0429663	0.025157	0.0310689	0.0151422	0.0300954	0.0263441
		42	0.0393215	0.0540619	0.0520641	0.060872	0.0423563	0.0373445	0.0482511	0.0380448	0.054864	0.0344085	0.0409127	0.0314949	0.0334155	0.053336	0.0551076	0.047943	0.0224883	0.0202909
		48	0.057221	0.0491371	0.0627811	0.0489552	0.036711	0.0642412	0.0418436	0.0379017	0.0392383	0.0224883	0.0301916	0.0268853	0.0320124	0.0118227	0.0176812	0.0108492	0.02	0.0269269
		54	0.0541443	0.0609069	0.0380334	0.0374267	0.0480576	0.0624603	0.0526507	0.0352697	0.0453146	0.0275563	0.0293871	0.0368596	0.0363984	0.0457542	0.0271216	0.0259519	0.0147763	0.0357303
		60	0.0410694	0.0419437	0.0567132	0.0413593	0.0629959	0.0261887	0.0360572	0.0478903	0.0521792	0.0381569	0.0370046	0.0337488	0.0275563	0.0354104	0.0243701	0.00780748	0.00628661	0.0021326
		66	0.0572924	0.0505206	0.0508918	0.0475592	0.035271	0.0502035	0.0371066	0.0252157	0.0428503	0.0277393	0.0307812	0.0422235	0.0109768	0.0147045	0.0292846	0	0.00051654	0.0119084
		72	0.0428744	0.0607008	0.0453885	0.0384156	0.047478	0.0476838	0.0364285	0.0394098	0.0320599	0.0406154	0.0387563	0.0266809	0.0254314	0.0203097	0.0202798	0.00904618	0.0081172	0.0161173
		78	0.0420198	0.0547957	0.054394	0.0504444	0.0504014	0.0392741	0.0377024	0.0442151	0.0309374	0.0161627	0.0316973	0.0252264	0.022997	0.0341587	0.0214124	0.0150554	0.0068845	-0.00237365
		84	0.0587542	0.0562854	0.046774	0.0524451	0.0482511	0.0407581	0.0363634	0.029653	0.0384022	0.0338254	0.0260751	0.0245828	0.0146944	0.0172383	0.0250641	0.00138588	0.00716386	0.012548
		90	0.0499068	0.0565368	0.0558945	0.0347778	0.0433481	0.0426381	0.0315796	0.0331431	0.036994	0.018446	0.0215656	0.0297483	0.0124272	0.0205687	0.010456	0.00411034	-0.00379415	0.00493017
		96	0.0396161	0.0456293	0.0552349	0.0399096	0.0448607	0.0387291	0.0309401	0.0227594	0.0354065	0.025925	0.0223093	0.0226364	0.00493608	0.0184332	0.0297121	0.00735785	0	0.00699538
		102	0.0493339	0.0574498	0.0407126	0.0407378	0.0421095	0.0285775	0.0233986	0.0309532	0.0269193	0.0200623	0.025781	0.0219733	0.0207182	0.0213928	0.0128056	-0.00667957	-0.00288542	-0.0151164
		108	0.0462724	0.048223	0.0468367	0.0429944	0.0428796	0.0349788	0.0312178	0.0257616	0.0256974	0.0335924	0.0187136	0.0137081	0.0106466	0.0105861	0.0128978	0.0106	0.0127202	0.00944824
		114	0.0402869	0.0467548	0.0514683	0.0297112	0.0391747	0.0397285	0.021824	0.0173435	0.0236187	0.0208554	0.0201145	0.0169524	0.0145591	0.0165292	0.0157259	0.00257857	0.00633989	-0.00671065
		120	0.0408278	0.0491313	0.038073	0.0301028	0.0346575	0.0295601	0.0235301	0.0160858	0.0284256	0.023205	0.0148587	0.0183327	0.0137277	0.0112908	0.0108237	-0.0104845	-0.00179441	-0.00830809
	Time-Resolved Proliferation Rate (24h Smoothing)	Time Elapsed	Well 1	Well 2	Well 3	Well 1	Well 2	Well 3	Well 1	Well 2	Well 3	Well 1	Well 2	Well 3	Well 1	Well 2	Well 3	Well 1	Well 2	Well 3
		0	N/A	N/A	N/A	N/A	N/A	N/A	N/A	N/A	N/A	N/A	N/A	N/A	N/A	N/A	N/A	N/A	N/A	N/A
		6	N/A	N/A	N/A	N/A	N/A	N/A	N/A	N/A	N/A	N/A	N/A	N/A	N/A	N/A	N/A	N/A	N/A	N/A
		12	N/A	N/A	N/A	N/A	N/A	N/A	N/A	N/A	N/A	N/A	N/A	N/A	N/A	N/A	N/A	N/A	N/A	N/A
		18	N/A	N/A	N/A	N/A	N/A	N/A	N/A	N/A	N/A	N/A	N/A	N/A	N/A	N/A	N/A	N/A	N/A	N/A
		24	0.045645	0.0459932	0.0492746	0.0368198	0.0342439	0.0397429	0.0355895	0.036646	0.0351894	0.042857	0.0382792	0.0454739	0.0402455	0.0316645	0.0245755	0.0396956	0.0371199	0.0331608
		30	0.0462978	0.0510862	0.0515672	0.039746	0.0404994	0.0397084	0.0332421	0.0385325	0.0401896	0.0374972	0.0362147	0.0374217	0.0302729	0.0334192	0.028669	0.0322288	0.0297602	0.033957
		36	0.0419726	0.0461607	0.0438773	0.0452693	0.0346961	0.037726	0.0350606	0.032893	0.0372841	0.0377191	0.0355274	0.0346035	0.0397309	0.0278562	0.0276488	0.0252261	0.0285568	0.029398
		42	0.0408091	0.0475385	0.0451876	0.0425785	0.0370939	0.0401517	0.0401945	0.0388036	0.0410665	0.0339352	0.039656	0.0370205	0.0383365	0.0289264	0.0409468	0.0284382	0.0323128	0.0300159
		48	0.0467056	0.0554963	0.0524744	0.0467248	0.0397471	0.0497699	0.0429322	0.0418758	0.044822	0.036329	0.0357192	0.0356219	0.032854	0.0321407	0.0352884	0.0248171	0.0252261	0.0262669
		54	0.0478433	0.0520372	0.0481502	0.046358	0.0425442	0.0530562	0.0450287	0.0379112	0.0450111	0.0331156	0.0349303	0.034678	0.0361981	0.0340175	0.0327448	0.0249716	0.02184	0.0273231
		60	0.0479391	0.0515124	0.0523979	0.0471533	0.0475302	0.0475587	0.0447007	0.0397766	0.047899	0.0306525	0.034374	0.0322472	0.0323456	0.0365808	0.0310701	0.0231379	0.0158878	0.0212702
		66	0.0524318	0.0506271	0.0521049	0.0438251	0.0457589	0.0507734	0.0419146	0.0365694	0.0448956	0.0289852	0.0318411	0.0349293	0.026736	0.0269229	0.0246144	0.0111521	0.0103948	0.0191746
		72	0.0488451	0.053518	0.0477567	0.0411902	0.0484506	0.0466341	0.0405608	0.0369464	0.043101	0.033517	0.0339823	0.0348782	0.0250907	0.0290447	0.025264	0.0107014	0.00742415	0.0164722
		78	0.045814	0.0519902	0.0518469	0.0444446	0.0490366	0.0408375	0.0368237	0.0391827	0.0395067	0.0306686	0.0345599	0.0319699	0.0217404	0.0261458	0.0238367	0.00797726	0.00545121	0.00694618
		84	0.0502352	0.0555756	0.0493621	0.0472161	0.0453504	0.0444799	0.0369002	0.0346234	0.0360625	0.0295857	0.0318275	0.0296784	0.0185249	0.0216028	0.0240102	0.00637186	0.00567052	0.00955003
		90	0.0483888	0.0570797	0.0506128	0.0440207	0.0473697	0.0425885	0.0355185	0.0366052	0.0345984	0.0272624	0.0295236	0.0265596	0.0188875	0.0230688	0.0193031	0.00739945	0.00459285	0.00780547
		96	0.0475742	0.0533118	0.0530743	0.0443942	0.0467153	0.0403498	0.0341464	0.0324426	0.035435	0.0235898	0.0254118	0.0255485	0.0137637	0.0225997	0.0216611	0.00697736	0.00256355	0.00552498
		102	0.0494027	0.0539753	0.049654	0.0419676	0.0446424	0.0376757	0.0305704	0.0291272	0.0344305	0.0245647	0.0239328	0.0247352	0.013194	0.0194083	0.0195094	0.00154362	0.000121072	0.00233929
		108	0.0462823	0.0519597	0.0496697	0.0396049	0.0432995	0.0362309	0.0292841	0.0281543	0.0312543	0.0245064	0.0220924	0.0220165	0.012182	0.0177452	0.0164679	0.00384716	0.00151015	0.00156435
		114	0.0438773	0.0495142	0.0485631	0.0383382	0.0422561	0.0355035	0.0268451	0.0242044	0.0279105	0.0251088	0.0217296	0.0188176	0.012715	0.0167353	0.0177854	0.00346422	0.00404366	-0.00134585
		120	0.0441802	0.0503897	0.0442726	0.0358865	0.0397053	0.0332112	0.0249926	0.022536	0.0261652	0.0244288	0.019867	0.0177416	0.0149129	0.0149497	0.0130633	-0.000996359	0.00359506	-0.00517172

## Sheet: Fig 1C
	Fig 1C
			10% FBS			0.5% FBS			0.5% FBS+ITS
	Nuclei Counts per Well (Raw)	Time Elapsed	Well 1	Well 2	Well 3	Well 1	Well 2	Well 3	Well 1	Well 2	Well 3
		0	12.875	11.875	7.5	9.125	8.4375	7.6875	13.4375	12.5625	7.125
		6	17.1875	14.75	10.6875	11.5625	11.625	10.6875	15.625	15.375	6.6875
		12	20.75	18.625	13	12.375	12.375	12	18.125	17.125	8.625
		18	24.6875	20.8125	15.625	15.125	14.5	13.6875	20.6875	20.625	10.875
		24	30.25	25.375	17.5625	17.125	16.4375	14.5	24.125	25.875	12.6875
		30	33.0625	29.1875	22.125	18.5625	19.375	17.5	29.5625	31.4375	15.5
		36	41.5	34.5	25.9375	22.25	22	19.625	35.9375	38.125	19.5
		42	48.6875	42.875	32.0625	27.0625	23.4375	22.4375	41.5625	45.125	23.3125
		48	59.125	52.75	39.375	29.3125	27.3125	25.1875	53.75	57.0625	27.9375
		54	74.1875	65.4375	45.1875	31.6875	30.0625	29.375	66.5	70.25	36.9375
		60	89.9375	79.25	56.625	35.1875	32.8125	32.125	78.8125	86.6875	41.8125
		66	114.438	98.6875	78.25	39.3125	36	34.25	99.875	110.75	52.5
		72	145.75	127.812	89	42.375	39.0625	37.1875	124.312	135.5	64.875
		78	179.312	158.25	112.562	45.5625	40.3125	40.25	154.938	170.688	80
		84	229.625	196.125	143.312	46.6875	43.875	43.5	186.25	216.125	102.938
		90	287	250.5	180.688	49.875	46.3125	46.375	225.875	263	126.938
		96	356.312	316	226.625	53.6875	50.0625	48.875	271.562	320.875	157.312
		102	444.938	396.688	277.25	55.5625	53.875	52.0625	324.75	406.625	204.5
		108	542.25	504	357.625	58.3125	57	54.625	389.188	486.312	252.875
		114	658.5	620.75	438.25	62.625	62.4375	56.6875	467.562	595.5	315.625
		120	795.812	746.75	531.5	66.75	66.1875	60.25	565.438	718.312	401.375
	Fold Change in Nuclei Counts per Well (Relative to Starting)	Time Elapsed	Well 1	Well 2	Well 3	Well 1	Well 2	Well 3	Well 1	Well 2	Well 3
		0	1	1	1	1	1	1	1	1	1
		6	1.33495	1.24211	1.425	1.26712	1.37778	1.39024	1.16279	1.22388	0.938596
		12	1.61165	1.56842	1.73333	1.35616	1.46667	1.56098	1.34884	1.36318	1.21053
		18	1.91748	1.75263	2.08333	1.65753	1.71852	1.78049	1.53953	1.64179	1.52632
		24	2.34951	2.13684	2.34167	1.87671	1.94815	1.88618	1.79535	2.0597	1.7807
		30	2.56796	2.45789	2.95	2.03425	2.2963	2.27642	2.2	2.50249	2.17544
		36	3.2233	2.90526	3.45833	2.43836	2.60741	2.55285	2.67442	3.03483	2.73684
		42	3.78155	3.61053	4.275	2.96575	2.77778	2.9187	3.09302	3.59204	3.27193
		48	4.59223	4.44211	5.25	3.21233	3.23704	3.27642	4	4.54229	3.92105
		54	5.76214	5.51053	6.025	3.4726	3.56296	3.82114	4.94884	5.59204	5.18421
		60	6.98544	6.67368	7.55	3.85616	3.88889	4.17886	5.86512	6.9005	5.86842
		66	8.88835	8.31053	10.4333	4.30822	4.26667	4.45528	7.43256	8.81592	7.36842
		72	11.3204	10.7632	11.8667	4.64384	4.62963	4.8374	9.25116	10.7861	9.10526
		78	13.9272	13.3263	15.0083	4.99315	4.77778	5.23577	11.5302	13.5871	11.2281
		84	17.835	16.5158	19.1083	5.11644	5.2	5.65854	13.8605	17.204	14.4474
		90	22.2913	21.0947	24.0917	5.46575	5.48889	6.03252	16.8093	20.9353	17.8158
		96	27.6748	26.6105	30.2167	5.88356	5.93333	6.35772	20.2093	25.5423	22.0789
		102	34.5583	33.4053	36.9667	6.08904	6.38519	6.77236	24.1674	32.3682	28.7018
		108	42.1165	42.4421	47.6833	6.39041	6.75556	7.10569	28.9628	38.7114	35.4912
		114	51.1456	52.2737	58.4333	6.86301	7.4	7.37398	34.7953	47.403	44.2982
		120	61.8107	62.8842	70.8667	7.31507	7.84444	7.8374	42.0791	57.1791	56.3333
	Proliferation Rate Between Consecutive Measurements	Time Elapsed	Well 1	Well 2	Well 3	Well 1	Well 2	Well 3	Well 1	Well 2	Well 3
		0	N/A	N/A	N/A	N/A	N/A	N/A	N/A	N/A	N/A
		6	0.0694645	0.0521312	0.0851603	0.0569262	0.0770572	0.079223	0.0362652	0.0485771	-0.0152372
		12	0.0452919	0.0560876	0.0470979	0.0163292	0.015033	0.0278517	0.0356875	0.0259196	0.0611762
		18	0.0417782	0.0267016	0.0442241	0.0482511	0.0381041	0.0316374	0.0317964	0.044715	0.0557365
		24	0.0488591	0.0476596	0.028107	0.0298615	0.0301563	0.0138657	0.0369616	0.0545275	0.0370654
		30	0.0213768	0.0336571	0.0555299	0.0193812	0.0395342	0.045217	0.0488732	0.0468213	0.0481434
		36	0.0546526	0.0402076	0.038227	0.0435691	0.0305512	0.0275563	0.0469536	0.0463751	0.055201
		42	0.0384067	0.0522567	0.0509746	0.0470816	0.0152192	0.0322032	0.0349654	0.0405316	0.0429383
		48	0.0467028	0.0498391	0.0493988	0.0192035	0.0367904	0.0277993	0.0618304	0.056436	0.0435165
		54	0.054568	0.0518244	0.0331073	0.018733	0.0230673	0.0369802	0.0511816	0.0499925	0.0671472
		60	0.0462911	0.0460489	0.0542526	0.0251915	0.0210468	0.0215179	0.040845	0.0505543	0.029808
		66	0.0579275	0.0527427	0.0777753	0.0266542	0.0222919	0.0154013	0.0569499	0.0589018	0.0547305
		72	0.058156	0.0621816	0.0309524	0.0180375	0.0196312	0.0197856	0.0526293	0.0484977	0.0508909
		78	0.04983	0.0513628	0.0564748	0.0174389	0.00757383	0.0190285	0.0529525	0.0555108	0.0503896
		84	0.0594673	0.0515947	0.058073	0.0058649	0.020362	0.0186711	0.044259	0.0567514	0.0606161
		90	0.0536285	0.0588395	0.055722	0.0158801	0.0130004	0.0153886	0.0463807	0.0471995	0.0503916
		96	0.0520154	0.0558523	0.0544684	0.0177116	0.0187215	0.0126249	0.0442933	0.0478248	0.0515858
		102	0.0534099	0.0546797	0.0484801	0.00825421	0.0176476	0.0151913	0.0430075	0.0569479	0.0630779
		108	0.0475592	0.0575701	0.06121	0.0116156	0.0135577	0.0115528	0.0435226	0.0430308	0.0510539
		114	0.0467042	0.0500981	0.0488844	0.0171556	0.0219085	0.00891155	0.0441156	0.048703	0.0532978
		120	0.0455409	0.0444355	0.0463859	0.0153382	0.0140243	0.0146551	0.0457014	0.045085	0.0577899
	Time-Resolved Proliferation Rate (24h Smoothing)	Time Elapsed	Well 1	Well 2	Well 3	Well 1	Well 2	Well 3	Well 1	Well 2	Well 3
		0	N/A	N/A	N/A	N/A	N/A	N/A	N/A	N/A	N/A
		6	N/A	N/A	N/A	N/A	N/A	N/A	N/A	N/A	N/A
		12	N/A	N/A	N/A	N/A	N/A	N/A	N/A	N/A	N/A
		18	N/A	N/A	N/A	N/A	N/A	N/A	N/A	N/A	N/A
		24	0.0513484	0.045645	0.0511473	0.037842	0.0400876	0.0381444	0.0351777	0.0434348	0.0346852
		30	0.0393265	0.0410265	0.0437397	0.0284557	0.0307069	0.0296429	0.0383297	0.0429958	0.0505304
		36	0.0416667	0.0370565	0.041522	0.0352657	0.0345865	0.0295691	0.0411462	0.0481097	0.0490366
		42	0.0408238	0.0434453	0.0432096	0.0349733	0.0288652	0.0297105	0.0419385	0.0470639	0.045837
		48	0.0402847	0.0439901	0.0485326	0.0323088	0.0305238	0.033194	0.0481557	0.047541	0.0474498
		54	0.0485825	0.048532	0.0429269	0.0321468	0.026407	0.0311347	0.0487328	0.0483338	0.0522008
		60	0.0464921	0.0499923	0.0469333	0.0275524	0.0240309	0.0296252	0.0472056	0.0493786	0.0458525
		66	0.0513724	0.0501138	0.0536335	0.0224455	0.0257991	0.0254247	0.0527017	0.0539712	0.0488006
		72	0.0542357	0.0531994	0.0490219	0.0221541	0.0215093	0.0234212	0.0504014	0.0519866	0.0506442
		78	0.0530512	0.053084	0.0548638	0.0218305	0.0176359	0.0189333	0.0508442	0.0533661	0.0464547
		84	0.0563452	0.0544704	0.0558189	0.0169989	0.0174647	0.0182216	0.0516977	0.0549154	0.0541568
		90	0.0552705	0.0559946	0.0503056	0.0143054	0.0151419	0.0182185	0.0490554	0.0519898	0.053072
		96	0.0537353	0.0544123	0.0561846	0.0142239	0.0149144	0.0164283	0.0469714	0.0518216	0.0532458
		102	0.0546303	0.0552416	0.0541859	0.0119277	0.0174329	0.015469	0.0444851	0.0521809	0.0564179
		108	0.0516533	0.0567354	0.0549701	0.0133654	0.0157318	0.0136894	0.044301	0.0487507	0.0540273
		114	0.0499222	0.0545501	0.0532607	0.0136842	0.0179588	0.0120701	0.0437348	0.0491266	0.0547539
		120	0.0483036	0.0516959	0.0512401	0.0130909	0.0167845	0.0125777	0.0440868	0.0484417	0.0563049

## Sheet: Fig 1D
	Fig 1D
			10% FBS			0% FBS			0% FBS+ITS
	Nuclei Counts per Well (Raw)	Time Elapsed	Well 1	Well 2	Well 3	Well 1	Well 2	Well 3	Well 1	Well 2	Well 3
		0	11.3125	8.1875	9.8125	7.8125	6.1875	12.125	6.9375	9.5625	11.6875
		6	13.875	10.125	13.375	8.9375	7.875	14.125	8	11.3125	14.9375
		12	17.8125	12.9375	16.5625	10.5625	8.3125	16.5625	9.25	13.5	16.375
		18	21.3125	15.3125	18.5625	11.375	9.8125	18.625	11.8125	15.625	18.25
		24	23.5625	18.8125	22.8125	13.125	12.1875	21.25	13.5	18.0625	22.875
		30	28.75	22	26.9375	14.9375	14.25	24.375	16.25	22.5625	27.1875
		36	35.625	27.5	32.5625	16.5625	16.0625	26.75	18.5625	27.8125	32.625
		42	42.0625	33.3125	40.4375	19.3125	18.0625	29.5	22	32.625	39.1875
		48	51.625	41.125	49.5	20.5	19.6875	31.5	26.3125	38.1875	47.5
		54	67.375	52.4375	60.125	21.75	20.8125	32.3125	34	42.4375	56.8125
		60	81.3125	64.375	78.5	23.375	21.375	32.75	37	49.75	63.6875
		66	98.125	79.625	94.25	24.5	21.0625	31.75	41.1875	52.5625	74.1875
		72	124	98.75	117.562	24.0625	21.8125	34.5	46.625	59.875	82.25
		78	153.812	124.875	151.312	23.5	23.25	37.25	54.4375	65.0625	91.375
		84	190.875	157.062	178.812	24.4375	24.0625	36.9375	59.5	69.4375	101.125
		90	245.312	199.812	232.5	24.1875	24.0625	38.625	62.875	73.5	108.188
		96	305.375	242.625	282.688	24.25	23.3125	38.3125	66.875	76.8125	112
		102	388.5	289.5	333.875	23.3125	23.875	37.6875	71.3125	78.625	119
		108	498.5	352.625	413.938	24.25	23.5	37.875	74.75	80.75	122.062
		114	601.438	427.188	502.562	24.25	23.8125	37.625	76.6875	83.4375	124.438
		120	752.312	518.938	591.625	24.3125	23.8125	38	82.4375	84.125	129.312
	Fold Change in Nuclei Counts per Well (Relative to Starting)	Time Elapsed	Well 1	Well 2	Well 3	Well 1	Well 2	Well 3	Well 1	Well 2	Well 3
		0	1	1	1	1	1	1	1	1	1
		6	1.22652	1.23664	1.36306	1.144	1.27273	1.16495	1.15315	1.18301	1.27807
		12	1.57459	1.58015	1.6879	1.352	1.34343	1.36598	1.33333	1.41176	1.40107
		18	1.88398	1.87023	1.89172	1.456	1.58586	1.53608	1.7027	1.63399	1.5615
		24	2.08287	2.29771	2.32484	1.68	1.9697	1.75258	1.94595	1.88889	1.95722
		30	2.54144	2.68702	2.74522	1.912	2.30303	2.01031	2.34234	2.35948	2.3262
		36	3.14917	3.35878	3.31847	2.12	2.59596	2.20619	2.67568	2.9085	2.79144
		42	3.71823	4.0687	4.12102	2.472	2.91919	2.43299	3.17117	3.41176	3.35294
		48	4.56354	5.0229	5.04459	2.624	3.18182	2.59794	3.79279	3.99346	4.06417
		54	5.9558	6.40458	6.12739	2.784	3.36364	2.66495	4.9009	4.43791	4.86096
		60	7.18785	7.8626	8	2.992	3.45455	2.70103	5.33333	5.20261	5.4492
		66	8.67403	9.72519	9.6051	3.136	3.40404	2.61856	5.93694	5.49673	6.34759
		72	10.9613	12.0611	11.9809	3.08	3.52525	2.84536	6.72072	6.26144	7.03743
		78	13.5967	15.2519	15.4204	3.008	3.75758	3.07216	7.84685	6.80392	7.81818
		84	16.8729	19.1832	18.2229	3.128	3.88889	3.04639	8.57658	7.26144	8.65241
		90	21.6851	24.4046	23.6943	3.096	3.88889	3.18557	9.06306	7.68627	9.25668
		96	26.9945	29.6336	28.8089	3.104	3.76768	3.15979	9.63964	8.03268	9.58289
		102	34.3425	35.3588	34.0255	2.984	3.85859	3.10825	10.2793	8.22222	10.1818
		108	44.0663	43.0687	42.1847	3.104	3.79798	3.12371	10.7748	8.44444	10.4439
		114	53.1657	52.1756	51.2166	3.104	3.84848	3.10309	11.0541	8.72549	10.6471
		120	66.5028	63.3817	60.293	3.112	3.84848	3.13402	11.8829	8.79739	11.0642
	Proliferation Rate Between Consecutive Measurements	Time Elapsed	Well 1	Well 2	Well 3	Well 1	Well 2	Well 3	Well 1	Well 2	Well 3
		0	N/A	N/A	N/A	N/A	N/A	N/A	N/A	N/A	N/A
		6	0.049095	0.0510712	0.0744744	0.0323478	0.0579872	0.036711	0.034264	0.0404097	0.0589954
		12	0.060067	0.0589395	0.0513969	0.040168	0.0130004	0.0382783	0.0349089	0.0425069	0.0220927
		18	0.043135	0.0405252	0.0274118	0.0178192	0.0398897	0.02822	0.0587982	0.0351495	0.0260669
		24	0.0241321	0.049497	0.0495723	0.0344085	0.0521183	0.0317037	0.0321075	0.0348569	0.0543125
		30	0.0478449	0.0376353	0.0399652	0.0311035	0.0375933	0.0329899	0.0445801	0.0534882	0.0415286
		36	0.0515547	0.0536547	0.0455993	0.0248303	0.0287891	0.0223561	0.0319919	0.0503011	0.0438391
		42	0.0399408	0.0461053	0.0520804	0.0369357	0.0282169	0.0235293	0.0408521	0.0383741	0.0440693
		48	0.0492559	0.0506587	0.0486225	0.0143482	0.0207137	0.0157728	0.0430408	0.0378538	0.0462557
		54	0.0640239	0.0584305	0.0467561	0.0142319	0.0133617	0.00612342	0.0616311	0.0253732	0.0430468
		60	0.0452106	0.0493169	0.0641213	0.0173252	0.00641236	0.00323376	0.0203318	0.0382261	0.027467
		66	0.0451906	0.0511202	0.0439667	0.0113026	-0.00354129	-0.00745639	0.0257802	0.0132229	0.0366943
		72	0.0562746	0.0517599	0.0531439	-0.00433253	0.00841307	0.0199733	0.0298162	0.03132	0.0248066
		78	0.0518054	0.0564387	0.0606839	-0.00568763	0.0153459	0.0184407	0.0372495	0.0199788	0.0252973
		84	0.0519092	0.0551423	0.0401527	0.00940599	0.0082593	-0.0020257	0.0213815	0.0156481	0.024378
		90	0.0603321	0.0578847	0.0631305	-0.00247251	0	0.0107415	0.0132661	0.0136715	0.0162324
		96	0.0526602	0.0466802	0.0469962	0.000620514	-0.0076138	-0.00195329	0.0148301	0.0105995	0.00832749
		102	0.0578888	0.0424725	0.0400167	-0.00948017	0.00573283	-0.00395485	0.015448	0.00560783	0.0145771
		108	0.0599465	0.0474286	0.0516841	0.00948017	-0.00380666	0.0011933	0.0113198	0.00641236	0.00610975
		114	0.0451369	0.0461224	0.0466483	0	0.00317639	-0.00159238	0.00615298	0.00787228	0.00463355
		120	0.0538195	0.0467819	0.03923	0.000618917	0	0.00238464	0.0173849	0.00197311	0.00924007
	Time-Resolved Proliferation Rate (24h Smoothing)	Time Elapsed	Well 1	Well 2	Well 3	Well 1	Well 2	Well 3	Well 1	Well 2	Well 3
		0	N/A	N/A	N/A	N/A	N/A	N/A	N/A	N/A	N/A
		6	N/A	N/A	N/A	N/A	N/A	N/A	N/A	N/A	N/A
		12	N/A	N/A	N/A	N/A	N/A	N/A	N/A	N/A	N/A
		18	N/A	N/A	N/A	N/A	N/A	N/A	N/A	N/A	N/A
		24	0.0441073	0.0500082	0.0507138	0.0311859	0.0407489	0.0337283	0.0400197	0.0382307	0.0403669
		30	0.0437948	0.0466492	0.0420865	0.0308748	0.0356504	0.032798	0.0425987	0.0415004	0.0360002
		36	0.0416667	0.045328	0.0406371	0.0270404	0.0395976	0.0288174	0.0418694	0.0434489	0.0414368
		42	0.0408681	0.0467231	0.0468043	0.0318195	0.0366794	0.0276448	0.0373829	0.0442551	0.0459374
		48	0.0471491	0.0470135	0.0465668	0.0268044	0.0288282	0.023662	0.0401162	0.0450043	0.0439232
		54	0.0511938	0.0522123	0.0482645	0.0225865	0.0227703	0.0169454	0.044379	0.0379755	0.0443027
		60	0.0496078	0.0511279	0.052895	0.0207102	0.0171762	0.0121648	0.0414639	0.0349568	0.0402097
		66	0.0509203	0.0523816	0.0508666	0.014302	0.00923663	0.0044184	0.037696	0.028669	0.0383659
		72	0.0526749	0.0526569	0.051997	0.00963178	0.00616147	0.00546852	0.0343898	0.0270356	0.0330037
		78	0.0496203	0.0521589	0.0554789	0.00465189	0.00665752	0.00854784	0.0282944	0.0256869	0.0285663
		84	0.051295	0.0536153	0.0494868	0.0026721	0.00711926	0.00723297	0.0285568	0.0200424	0.0277941
		90	0.0550803	0.0553064	0.0542778	-0.00077167	0.00800458	0.0117824	0.0254283	0.0201546	0.0226786
		96	0.0541767	0.0540365	0.0527408	0.000466592	0.00399786	0.00630078	0.0216818	0.0149745	0.0185588
		102	0.0556976	0.0505449	0.047574	-0.000481543	0.00159458	0.000701903	0.0162314	0.0113817	0.0158788
		108	0.0577069	0.0486165	0.0504569	-0.000462998	-0.00142191	0.00150665	0.013716	0.0090728	0.0113117
		114	0.0539081	0.0456759	0.0463363	0.000155129	-0.00062781	-0.00157681	0.0119377	0.00762299	0.00841198
		120	0.0541979	0.0457014	0.0443948	0.000154729	0.00127564	-0.000492323	0.0125764	0.0054664	0.00864013

## Sheet: Fig 1E
	Fig 1E
			10% FBS				0% FBS				0% FBS+FA mix				0% FBS+ITS				0% FBS+FA mix+ITS
	Nuclei Counts per Well (Raw)	Time Elapsed	Well 1	Well 2	Well 3	Well 4	Well 1	Well 2	Well 3	Well 4	Well 1	Well 2	Well 3	Well 4	Well 1	Well 2	Well 3	Well 4	Well 1	Well 2	Well 3	Well 4
		0	10.4	12.44	12.4	9.16	11.96	9.32	10.88	13.2	13.36	11.44	10.48	9.92	11.6	10.8	10.4	7.12	12.6	11.72	9.28	8.52
		8	14.64	15.32	16.28	11.56	12.92	11.48	12.92	16.28	15.8	13.08	11.24	12.12	13.68	12.64	12.76	8.2	14.12	14.68	10.64	10.36
		16	18.24	19.76	21.4	15.72	15.72	13.36	15.96	19.12	19.2	17.2	13.92	14.4	18.68	16.16	15.88	10.76	17.92	18.6	13.92	12.64
		24	23.4	26.72	27.24	19.24	19.6	16.36	19.68	21.76	23.64	21.84	17.32	17.16	21.52	19.36	19.48	13.12	21.88	21.96	17.44	15.52
		32	29.72	33	36.36	25.32	22.56	18.92	22.8	25.36	29.16	25.72	21.04	20.4	27.4	23.76	25.08	16.48	28.72	27.76	21.04	19
		40	38.24	44.44	44.8	32.12	25	22.52	26	29.8	36.16	33.4	26.76	24.6	34.72	31.56	30.92	20.68	36.76	35.4	27.52	24.12
		48	50.56	57.12	60.96	41.6	28.6	25.16	30.28	32.32	44.84	41.4	34.16	30.4	43.12	40	39.32	24.88	44.84	42.68	35.12	29.04
		56	65.16	72	76.84	51.88	31.12	28.8	34.08	35.28	52.4	49.52	39.72	35.92	54.92	51.24	48.12	32.16	57.24	55	42.8	38.6
		64	85.36	93.84	100.36	67.08	34.08	30.92	35.08	38.84	65.12	59.12	47.12	41.96	65.32	59.04	56.96	38.52	69.76	67.08	51.36	46.8
		72	105.4	120.12	127.96	86.8	35.96	33.24	36.88	41.12	75.56	68.28	55.12	50.4	71.84	65.8	66.64	43.92	85.4	80.8	66.16	57.32
		80	140.04	155.04	168.68	111.04	37.64	35.64	39.56	41.36	89.08	79	67	56.72	77.96	71.12	73.76	47.68	108.76	98.76	79.64	71.52
		88	177.76	198.56	223.36	147.44	38.56	37.16	41.36	42.52	101.52	92.6	77.24	61.68	84.24	75.68	79.76	51.96	133.8	119.6	95.68	84.12
		96	233.52	250.64	288.4	184.32	39.52	36.8	40.92	42.76	118.88	105.28	88.36	70.04	86.48	79.76	83.84	55.96	165.52	148.96	119.04	105.84
		104	306.76	322.04	374.76	233.84	41.36	37.68	40.48	42.28	134.08	121.96	101.32	77.36	93.28	83.44	86.76	58.76	212.04	185.16	144.88	131.24
		112	396.68	407.72	472.2	296.04	40.72	38.28	41.28	42.44	150.08	140.84	116.72	86.28	96.36	87.24	89.04	59.72	262.12	231.16	181.48	159.44
	Fold Change in Nuclei Counts per Well (Relative to Starting)	Time Elapsed	Well 1	Well 2	Well 3	Well 4	Well 1	Well 2	Well 3	Well 4	Well 1	Well 2	Well 3	Well 4	Well 1	Well 2	Well 3	Well 4	Well 1	Well 2	Well 3	Well 4
		0	1	1	1	1	1	1	1	1	1	1	1	1	1	1	1	1	1	1	1	1
		8	1.40769	1.23151	1.3129	1.26201	1.08027	1.23176	1.1875	1.23333	1.18263	1.14336	1.07252	1.22177	1.17931	1.17037	1.22692	1.15169	1.12063	1.25256	1.14655	1.21596
		16	1.75385	1.58842	1.72581	1.71616	1.31438	1.43348	1.46691	1.44848	1.43713	1.5035	1.32824	1.45161	1.61034	1.4963	1.52692	1.51124	1.42222	1.58703	1.5	1.48357
		24	2.25	2.14791	2.19677	2.10044	1.6388	1.75536	1.80882	1.64848	1.76946	1.90909	1.65267	1.72984	1.85517	1.79259	1.87308	1.8427	1.73651	1.87372	1.87931	1.8216
		32	2.85769	2.65273	2.93226	2.76419	1.88629	2.03004	2.09559	1.92121	2.18263	2.24825	2.00763	2.05645	2.36207	2.2	2.41154	2.31461	2.27937	2.3686	2.26724	2.23005
		40	3.67692	3.57235	3.6129	3.50655	2.0903	2.41631	2.38971	2.25758	2.70659	2.91958	2.55344	2.47984	2.9931	2.92222	2.97308	2.90449	2.91746	3.02048	2.96552	2.83099
		48	4.86154	4.59164	4.91613	4.54148	2.3913	2.69957	2.78309	2.44848	3.35629	3.61888	3.25954	3.06452	3.71724	3.7037	3.78077	3.49438	3.55873	3.64164	3.78448	3.40845
		56	6.26538	5.78778	6.19677	5.66376	2.60201	3.09013	3.13235	2.67273	3.92216	4.32867	3.79008	3.62097	4.73448	4.74444	4.62692	4.51685	4.54286	4.69283	4.61207	4.53052
		64	8.20769	7.54341	8.09355	7.32314	2.8495	3.3176	3.22426	2.94242	4.87425	5.16783	4.49618	4.22984	5.63103	5.46667	5.47692	5.41011	5.53651	5.72355	5.53448	5.49296
		72	10.1346	9.65595	10.3194	9.47598	3.00669	3.56652	3.38971	3.11515	5.65569	5.96853	5.25954	5.08065	6.1931	6.09259	6.40769	6.16854	6.77778	6.8942	7.12931	6.7277
		80	13.4654	12.463	13.6032	12.1223	3.14716	3.82403	3.63603	3.13333	6.66766	6.90559	6.39313	5.71774	6.72069	6.58519	7.09231	6.69663	8.63175	8.42662	8.5819	8.39437
		88	17.0923	15.9614	18.0129	16.0961	3.22408	3.98712	3.80147	3.22121	7.5988	8.09441	7.37023	6.21774	7.26207	7.00741	7.66923	7.29775	10.619	10.2048	10.3103	9.87324
		96	22.4538	20.1479	23.2581	20.1223	3.30435	3.9485	3.76103	3.23939	8.8982	9.2028	8.4313	7.06048	7.45517	7.38519	8.06154	7.85955	13.1365	12.7099	12.8276	12.4225
		104	29.4962	25.8875	30.2226	25.5284	3.45819	4.04292	3.72059	3.20303	10.0359	10.6608	9.66794	7.79839	8.04138	7.72593	8.34231	8.25281	16.8286	15.7986	15.6121	15.4038
		112	38.1423	32.7749	38.0806	32.3188	3.40468	4.1073	3.79412	3.21515	11.2335	12.3112	11.1374	8.69758	8.3069	8.07778	8.56154	8.38764	20.8032	19.7235	19.556	18.7136
	Proliferation Rate Between Consecutive Measurements	Time Elapsed	Well 1	Well 2	Well 3	Well 4	Well 1	Well 2	Well 3	Well 4	Well 1	Well 2	Well 3	Well 4	Well 1	Well 2	Well 3	Well 4	Well 1	Well 2	Well 3	Well 4
		0	N/A	N/A	N/A	N/A	N/A	N/A	N/A	N/A	N/A	N/A	N/A	N/A	N/A	N/A	N/A	N/A	N/A	N/A	N/A	N/A
		8	0.0616665	0.0375537	0.0490951	0.0419652	0.0139236	0.0375901	0.0309909	0.0378203	0.0302506	0.0241594	0.0126254	0.0361222	0.0297429	0.0283706	0.0368806	0.0254683	0.0205395	0.0406099	0.0246627	0.0352623
		16	0.0396488	0.0458958	0.0493138	0.0554325	0.0353744	0.0273497	0.0381068	0.0289977	0.0351477	0.0493808	0.0385646	0.0310849	0.0561783	0.0443038	0.0394478	0.0489978	0.0429788	0.0426813	0.0484576	0.0358716
		24	0.0449254	0.0544171	0.0435145	0.0364384	0.0397816	0.0365316	0.0377837	0.0233245	0.0375155	0.0430705	0.03941	0.0316226	0.025523	0.0325815	0.0368478	0.0357612	0.0360053	0.0299469	0.0406551	0.0370165
		32	0.0431157	0.0380683	0.0520782	0.0495211	0.0253642	0.0262174	0.026538	0.0276095	0.0378451	0.0294897	0.035087	0.0311899	0.0435622	0.036932	0.045568	0.0411186	0.0490554	0.0422662	0.0338418	0.0364839
		40	0.0454561	0.0536741	0.0376433	0.0428993	0.0185201	0.0314118	0.0236847	0.0290947	0.0388005	0.0471197	0.0433679	0.0337611	0.0426989	0.0511953	0.0377504	0.04094	0.0445101	0.0438427	0.0484182	0.0430288
		48	0.0503642	0.0452671	0.0555455	0.046639	0.0242609	0.0199906	0.0274817	0.0146394	0.038799	0.0387228	0.0440287	0.0381766	0.0390738	0.0427378	0.0433404	0.0333438	0.0358312	0.0337264	0.0439765	0.0334764
		56	0.0457488	0.0417501	0.0417493	0.0398244	0.0152284	0.0243671	0.02132	0.0158029	0.0280976	0.0322976	0.0271947	0.0300895	0.0436218	0.0446588	0.0364217	0.0462851	0.0440297	0.0457339	0.0356647	0.0513199
		64	0.0486967	0.0477758	0.0481569	0.046338	0.0163854	0.0128089	0.00521543	0.0173366	0.0391917	0.0319544	0.0308092	0.0280284	0.0312741	0.0255528	0.0304141	0.0325425	0.035672	0.0358064	0.0328793	0.0347385
		72	0.0380303	0.0445252	0.0438136	0.0464765	0.00968346	0.0130475	0.00902374	0.0102871	0.0268153	0.0259771	0.0282795	0.0330511	0.0171578	0.0195494	0.0283049	0.0236588	0.0364795	0.0335591	0.0456643	0.0365663
		80	0.0512455	0.0460205	0.0498245	0.0444141	0.0082342	0.0125721	0.0126505	0.00104949	0.0296849	0.0262987	0.0351982	0.0213042	0.0147433	0.014021	0.0183063	0.0148133	0.043605	0.0361964	0.0334417	0.0399135
		88	0.0430115	0.0446168	0.0506352	0.0511311	0.0043548	0.00753165	0.00802422	0.00498818	0.0235738	0.0286449	0.0256484	0.0151182	0.0139714	0.0112071	0.0141033	0.0155021	0.0373663	0.0345273	0.0330905	0.0292628
		96	0.0492019	0.0420052	0.0460875	0.0402606	0.00443474	-0.00175559	-0.00192876	0.00101503	0.0284678	0.0231434	0.0242557	0.022922	0.00473264	0.00946917	0.00899666	0.0133743	0.0383659	0.0395884	0.0393946	0.0414205
		104	0.0491955	0.0452029	0.047237	0.0429136	0.00820665	0.00426165	-0.00194961	-0.00203581	0.0216985	0.0265221	0.0246817	0.0179261	0.0136502	0.00813422	0.00617392	0.0088048	0.0446664	0.0392309	0.0354265	0.0387903
		112	0.0463582	0.0425424	0.0416789	0.0425338	-0.00281233	0.00284898	0.00352921	0.00068116	0.0203297	0.0259561	0.0255166	0.0196798	0.00585833	0.00803133	0.00467794	0.00292247	0.0382364	0.0400149	0.040619	0.0351008
	Time-Resolved Proliferation Rate (24h Smoothing)	Time Elapsed	Well 1	Well 2	Well 3	Well 4	Well 1	Well 2	Well 3	Well 4	Well 1	Well 2	Well 3	Well 4	Well 1	Well 2	Well 3	Well 4	Well 1	Well 2	Well 3	Well 4
		0	N/A	N/A	N/A	N/A	N/A	N/A	N/A	N/A	N/A	N/A	N/A	N/A	N/A	N/A	N/A	N/A	N/A	N/A	N/A	N/A
		8	N/A	N/A	N/A	N/A	N/A	N/A	N/A	N/A	N/A	N/A	N/A	N/A	N/A	N/A	N/A	N/A	N/A	N/A	N/A	N/A
		16	N/A	N/A	N/A	N/A	N/A	N/A	N/A	N/A	N/A	N/A	N/A	N/A	N/A	N/A	N/A	N/A	N/A	N/A	N/A	N/A
		24	0.0487469	0.0459556	0.0473078	0.0446121	0.0296932	0.0338238	0.0356272	0.0300475	0.0343046	0.0388702	0.0302	0.0329432	0.0371481	0.0350853	0.0377254	0.0367424	0.0331745	0.0377461	0.0379251	0.0360501
		32	0.0425633	0.0461271	0.0483021	0.0471307	0.0335067	0.0300329	0.0341428	0.0266439	0.0368361	0.040647	0.0376872	0.0312991	0.0417545	0.0379391	0.0406212	0.0419592	0.0426798	0.0382981	0.0409849	0.0364573
		40	0.044499	0.0487198	0.044412	0.0429529	0.0278886	0.031387	0.0293355	0.0266762	0.0380537	0.0398933	0.0392883	0.0321912	0.0372614	0.0402363	0.0400554	0.0392733	0.0431903	0.0386853	0.0409717	0.0388431
		48	0.046312	0.0456698	0.0484223	0.0463531	0.0227151	0.0258733	0.0259015	0.0237812	0.0384815	0.0384441	0.0408279	0.0343759	0.0417783	0.0436217	0.0422196	0.0384674	0.0431322	0.0399451	0.0420789	0.037663
		56	0.0471897	0.0468971	0.0449794	0.0431209	0.0193365	0.0252565	0.0241621	0.0198457	0.0352323	0.03938	0.0381971	0.0340091	0.0417982	0.0461973	0.0391708	0.0401896	0.041457	0.041101	0.0426865	0.0426084
		64	0.0482699	0.044931	0.0484839	0.0442671	0.0186249	0.0190556	0.0180057	0.0159263	0.0353628	0.0343249	0.0340109	0.0320982	0.0379899	0.0376498	0.0367254	0.0373905	0.038511	0.0384222	0.0375069	0.0398449
		72	0.0441586	0.0446837	0.0445733	0.044213	0.0137657	0.0167412	0.0118531	0.0144755	0.0313682	0.0300763	0.0287612	0.0303897	0.0306846	0.0299203	0.0317135	0.0341621	0.0387271	0.0383665	0.0380694	0.0408749
		80	0.0459909	0.0461072	0.047265	0.0457429	0.0114344	0.0128095	0.00896321	0.00955773	0.0318973	0.0280767	0.031429	0.0274613	0.0210584	0.0197077	0.0256751	0.0236715	0.0385855	0.0351873	0.0373284	0.0370727
		88	0.0440958	0.0450542	0.0480911	0.0473406	0.00742415	0.0110504	0.00989948	0.0054416	0.0266913	0.0269736	0.0297087	0.0231578	0.0152909	0.0149258	0.0202382	0.0179914	0.0391503	0.0347609	0.0373988	0.0352475
		96	0.0478196	0.0442142	0.0488491	0.0452686	0.00567458	0.00611606	0.00624865	0.0023509	0.0272421	0.026029	0.0283674	0.0197815	0.0111491	0.0115657	0.0138021	0.0145632	0.0397791	0.0367707	0.035309	0.0368656
		104	0.0471363	0.0439416	0.0479866	0.0447684	0.0056654	0.0033459	0.00138195	0.00132247	0.02458	0.0261035	0.0248619	0.0186554	0.0107847	0.00960349	0.00975797	0.0125604	0.0401328	0.0377822	0.0359706	0.0364912
		112	0.0482519	0.0432502	0.0450011	0.0419027	0.00327635	0.00178501	-0.000116384	-0.000113206	0.0234987	0.0252072	0.024818	0.020176	0.00808037	0.0085449	0.00661617	0.0083672	0.0404229	0.0396114	0.0384801	0.0384372

## Sheet: Fig 1F
	Fig 1F
		H1299 NucRFP		143B		CCLP1		A549		HCT116
	Treatment	Cell count	Proliferation Rate	Cell count	Proliferation Rate	Cell count	Proliferation Rate	Cell count	Proliferation Rate	Cell count	Proliferation Rate
	Time 0_Rep.1	8020	N/A	9140	N/A	2100	N/A	6180	N/A	7480	N/A
	Time 0_Rep.2	9560	N/A	8080	N/A	2060	N/A	5860	N/A	8280	N/A
	Time 0_Rep.3	8820	N/A	7580	N/A	3120	N/A	6060	N/A	6660	N/A
	10% FBS_Rep.1	285360	1.25519	109760	0.932726	193980	1.5802	121360	1.08255	284580	1.31273
	10% FBS_Rep.2	254900	1.21448	141080	1.02327	177540	1.54826	136940	1.12611	354160	1.39163
	10% FBS_Rep.3	247280	1.20353	154400	1.05581	175500	1.54409	144080	1.14444	370180	1.40758
	0% FBS_Rep.1	21580	0.32394	19980	0.318295	6260	0.341797	18940	0.412602	11280	0.148486
	0% FBS_Rep.2	16820	0.234061	15900	0.235912	5140	0.270698	19720	0.427158	14940	0.249839
	0% FBS_Rep.3	22620	0.340916	15240	0.220621	5860	0.317981	16900	0.371499	15660	0.266815
	0% FBS+ITS_Rep.1	74040	0.768592	26800	0.424214	9600	0.496015	36280	0.647037	16140	0.277704
	0% FBS+ITS_Rep.2	93580	0.853066	27720	0.436387	9800	0.503451	32040	0.602212	11560	0.157329
	0% FBS+ITS_Rep.3	93060	0.851057	28280	0.443601	10240	0.519292	33020	0.613078	17800	0.313013
	0% FBS+ITS+FA mix_Rep.1	259500	1.22093	96380	0.885839	44060	1.04561	93140	0.987093	193900	1.17435
	0% FBS+ITS+FA mix_Rep.2	242360	1.19629	98820	0.894856	40980	1.01947	93220	0.987403	215980	1.21325
	0% FBS+ITS+FA mix_Rep.3	261620	1.22387	119180	0.962423	47080	1.06952	95780	0.997174	213920	1.20979

## Sheet: Fig 2E&F
	Fig 2E-F
			10% FBS			0% FBS+ITS			0% FBS+ITS+FA mix			0% FBS+ITS+LPC mix			0% FBS+ITS+LPE mix						Proliferation Rate (doublings/hour)	Proliferation Rate (doublings/day)
	Nuclei Counts per Well (Raw)	Time Elapse	Well 1	Well 2	Well 3	Well 1	Well 2	Well 3	Well 1	Well 2	Well 3	Well 1	Well 2	Well 3	Well 1	Well 2	Well 3
		0	5.875	6.0625	4.375	4.9375	9.5	4.625	4.0625	6.75	2.8125	4.0625	4.5	3.875	2.8125	2.125	2.375
		6	8.5	7.5625	5.75	6.3125	10.8125	5.5	5.75	6.8125	3.625	5.1875	4.3125	5.0625	3.5	2.4375	2.9375		10% FBS	Well 1	0.0482873	1.1589
		12	9.5625	10.0625	7.5625	7.5625	14	6.125	7.5625	8.9375	4.3125	5.4375	4.875	5.3125	4.1875	3.1875	3.5625			Well 2	0.0495336	1.18881
		18	11.75	10.75	8.125	10.25	17	7.6875	9.1875	12.0625	5.5625	6.125	6.1875	6.3125	4.6875	3.5	4.1875			Well 3	0.0524208	1.2581
		24	15.25	12.1875	11.8125	12.5	22.625	9.5625	11.5625	14	6.6875	8.5	7.5625	8.0625	6.0625	4.3125	5.5		0% FBS+ITS	Well 1	0.037271	0.894503
		30	17.1875	15.375	13.9375	16.5	26.375	12.875	15.5625	16.5	8.9375	10.8125	9.4375	9.75	7.875	4.875	6.125			Well 2	0.0294034	0.705681
		36	21.0625	19.375	16.5	19.9375	30.5	17.1875	18.1875	19.6875	11.8125	12.5	12.4375	11.5	9.3125	6.0625	8.25			Well 3	0.0326558	0.783739
		42	26.375	23.5625	19.9375	25	38.1875	20	21.1875	25.625	13.625	14.4375	15.75	15.75	11.6875	8.75	9.75		0% FBS+ITS+FA mix	Well 1	0.0475625	1.1415
		48	31.0625	27.9375	26.6875	32.5625	44.9375	23.125	25.8125	31.375	15.4375	17.3125	18.5	19.75	13.6875	9.1875	12			Well 2	0.0429488	1.03077
		54	37.25	32.8125	31.875	38.625	55.0625	29.4375	30.9375	35.625	21.6875	20.875	23.1875	25.1875	16.875	12.9375	16.375			Well 3	0.0466836	1.12041
		60	45.5625	40.9375	41	46.3125	64.375	35.5	35.375	43.875	25.75	27.75	28.375	32.1875	22.4375	16.1875	19.375		0% FBS+ITS+LPC mix	Well 1	0.049739	1.19374
		66	53.1875	48.8125	48.1875	50.75	72.4375	40.125	40.8125	55.0625	29.5	34.625	37.125	42.375	27.6875	20	24.6875			Well 2	0.0481036	1.15449
		72	62.5625	58.6875	59.375	56.875	74.3125	44.125	50.5625	60.75	33.1875	44.8125	48.0625	50.6875	33.6875	26.625	31.8125			Well 3	0.0508539	1.22049
		78	80	75.25	73.5	60.875	80.5625	45.4375	60.25	74.5	40.875	53.9375	56.375	61.75	41.1875	32.8125	39.1875		0% FBS+ITS+LPE mix	Well 1	0.0510766	1.22584
		84	98.1875	90.6875	91.5625	67.8125	84.625	49.8125	71.8125	89.5	48.1875	71.25	71.5	80.6875	50.25	41.375	48.5625			Well 2	0.0520484	1.24916
		90	119.875	117	114.5	73.5625	87.25	51.8125	87.4375	106.312	54.5625	85.5	88.375	99.9375	65.25	52.25	60.125			Well 3	0.0523527	1.25647
		96	147.625	148	143.875	76.1875	91.1875	53.875	103.188	125.562	66.9375	105.438	106.75	122.938	83.375	63.75	77.5625
		102	175.812	184.188	175.938	82.625	92.8125	55.5	121.375	146.438	83.75	136.312	133.625	149.125	103.438	80.6875	99.9375
		108	213.25	237.375	219.938	88.875	94.25	57.5	144.25	170.25	96.1875	169.125	167.062	178.812	124.812	103.312	121.125
		114	266.75	303.75	275.375	93.875	97	61.0625	174.188	201	112.5	206.875	201.375	215.5	159.188	129.875	148.688
	Fold Change in Nuclei Counts per Well (Relative to Starting)	Time Elapse	Well 1	Well 2	Well 3	Well 1	Well 2	Well 3	Well 1	Well 2	Well 3	Well 1	Well 2	Well 3	Well 1	Well 2	Well 3
		0	1	1	1	1	1	1	1	1	1	1	1	1	1	1	1
		6	1.44681	1.24742	1.31429	1.27848	1.13816	1.18919	1.41538	1.00926	1.28889	1.27692	0.958333	1.30645	1.24444	1.14706	1.23684
		12	1.62766	1.65979	1.72857	1.53165	1.47368	1.32432	1.86154	1.32407	1.53333	1.33846	1.08333	1.37097	1.48889	1.5	1.5
		18	2	1.7732	1.85714	2.07595	1.78947	1.66216	2.26154	1.78704	1.97778	1.50769	1.375	1.62903	1.66667	1.64706	1.76316
		24	2.59574	2.01031	2.7	2.53165	2.38158	2.06757	2.84615	2.07407	2.37778	2.09231	1.68056	2.08065	2.15556	2.02941	2.31579
		30	2.92553	2.53608	3.18571	3.34177	2.77632	2.78378	3.83077	2.44444	3.17778	2.66154	2.09722	2.51613	2.8	2.29412	2.57895
		36	3.58511	3.19588	3.77143	4.03797	3.21053	3.71622	4.47692	2.91667	4.2	3.07692	2.76389	2.96774	3.31111	2.85294	3.47368
		42	4.48936	3.8866	4.55714	5.06329	4.01974	4.32432	5.21538	3.7963	4.84444	3.55385	3.5	4.06452	4.15556	4.11765	4.10526
		48	5.28723	4.60825	6.1	6.59494	4.73026	5	6.35385	4.64815	5.48889	4.26154	4.11111	5.09677	4.86667	4.32353	5.05263
		54	6.34043	5.41237	7.28571	7.82278	5.79605	6.36486	7.61538	5.27778	7.71111	5.13846	5.15278	6.5	6	6.08824	6.89474
		60	7.75532	6.75258	9.37143	9.37975	6.77632	7.67568	8.70769	6.5	9.15556	6.83077	6.30556	8.30645	7.97778	7.61765	8.15789
		66	9.05319	8.05155	11.0143	10.2785	7.625	8.67568	10.0462	8.15741	10.4889	8.52308	8.25	10.9355	9.84444	9.41176	10.3947
		72	10.6489	9.68041	13.5714	11.519	7.82237	9.54054	12.4462	9	11.8	11.0308	10.6806	13.0806	11.9778	12.5294	13.3947
		78	13.617	12.4124	16.8	12.3291	8.48026	9.82432	14.8308	11.037	14.5333	13.2769	12.5278	15.9355	14.6444	15.4412	16.5
		84	16.7128	14.9588	20.9286	13.7342	8.90789	10.7703	17.6769	13.2593	17.1333	17.5385	15.8889	20.8226	17.8667	19.4706	20.4474
		90	20.4043	19.299	26.1714	14.8987	9.18421	11.2027	21.5231	15.75	19.4	21.0462	19.6389	25.7903	23.2	24.5882	25.3158
		96	25.1277	24.4124	32.8857	15.4304	9.59868	11.6486	25.4	18.6019	23.8	25.9538	23.7222	31.7258	29.6444	30	32.6579
		102	29.9255	30.3814	40.2143	16.7342	9.76974	12	29.8769	21.6944	29.7778	33.5538	29.6944	38.4839	36.7778	37.9706	42.0789
		108	36.2979	39.1546	50.2714	18	9.92105	12.4324	35.5077	25.2222	34.2	41.6308	37.125	46.1452	44.3778	48.6176	51
		114	45.4043	50.1031	62.9429	19.0127	10.2105	13.2027	42.8769	29.7778	40	50.9231	44.75	55.6129	56.6	61.1176	62.6053
	Proliferation Rate Between Consecutive Measurements	Time Elapse	Well 1	Well 2	Well 3	Well 1	Well 2	Well 3	Well 1	Well 2	Well 3	Well 1	Well 2	Well 3	Well 1	Well 2	Well 3
		0	N/A	N/A	N/A	N/A	N/A	N/A	N/A	N/A	N/A	N/A	N/A	N/A	N/A	N/A	N/A
		6	0.0888123	0.0531584	0.0657132	0.0590718	0.0311168	0.041663	0.0835324	0.00221614	0.0610213	0.0587786	-0.0102334	0.0642756	0.0525836	0.0329899	0.0511102
		12	0.0283208	0.0686756	0.0658835	0.043442	0.0621211	0.0258797	0.0658835	0.0652812	0.0417572	0.0113173	0.0294796	0.0115902	0.0431224	0.0645039	0.0463835
		18	0.0495335	0.0158913	0.0172508	0.0731148	0.0466847	0.0546341	0.0468015	0.0720976	0.0612015	0.0286277	0.0573257	0.0414701	0.0271216	0.0224883	0.0388665
		24	0.0626914	0.0301776	0.0899791	0.0477174	0.0687305	0.0524789	0.0552849	0.0358163	0.0442889	0.0787922	0.0482511	0.058836	0.061849	0.0501949	0.0655571
		30	0.0287584	0.055864	0.0397762	0.0667563	0.0368756	0.0715188	0.0714367	0.0395065	0.0697341	0.0578609	0.0532569	0.0456958	0.0628945	0.0294796	0.0258797
		36	0.0488862	0.0556016	0.0405824	0.0455031	0.0349397	0.0694645	0.0374789	0.042469	0.0670618	0.0348713	0.06637	0.0396933	0.0403148	0.0524184	0.071614
		42	0.0540824	0.0470494	0.0455031	0.0544073	0.0540485	0.03644	0.036711	0.0633787	0.0343237	0.0346488	0.0567759	0.0756197	0.054621	0.0882284	0.040168
		48	0.0393338	0.0409517	0.0701133	0.0635472	0.0391366	0.0349089	0.0474761	0.0486772	0.0300305	0.0436655	0.0386956	0.0544168	0.0379821	0.0117316	0.0499267
		54	0.0436777	0.0386738	0.0427102	0.0410539	0.0488584	0.0580336	0.0435478	0.0305458	0.0817374	0.0449937	0.0543037	0.0584759	0.0503381	0.0823024	0.0747434
		60	0.0484344	0.0531962	0.0605331	0.0436445	0.0375717	0.0450273	0.0322289	0.0500849	0.0412848	0.0684519	0.0485455	0.0589654	0.0685041	0.0538869	0.0404502
		66	0.0372067	0.0423046	0.0388392	0.022001	0.0283727	0.0294471	0.0343802	0.0546118	0.0326904	0.053221	0.0646284	0.0661188	0.0505538	0.0508533	0.0582641
		72	0.0390352	0.0443004	0.0501994	0.0273978	0.00614469	0.0228491	0.0515095	0.0236357	0.0283208	0.0620145	0.0620868	0.0430694	0.0471631	0.0687969	0.0609688
		78	0.059117	0.0597731	0.0513148	0.0163425	0.0194173	0.00704786	0.0421489	0.0490593	0.0500965	0.0445646	0.0383573	0.0474682	0.0483322	0.050244	0.0501333
		84	0.0492566	0.0448687	0.0528354	0.0259502	0.0118292	0.0221041	0.0422123	0.0441079	0.0395734	0.0669336	0.057148	0.0643177	0.0478195	0.0557523	0.0515749
		90	0.0479866	0.0612555	0.0537531	0.0195699	0.0073452	0.0094654	0.0473362	0.0413919	0.0298751	0.0438391	0.0509492	0.0514468	0.0628091	0.056112	0.0513537
		96	0.0500677	0.0565148	0.0549114	0.00843063	0.0106135	0.00938596	0.039824	0.0400157	0.0491508	0.0503986	0.045421	0.0498045	0.0589395	0.0478324	0.0612324
		102	0.0420168	0.0525963	0.0483745	0.019504	0.00424717	0.0071453	0.0390338	0.0369799	0.0538791	0.061755	0.0539923	0.0464328	0.0518454	0.0566533	0.0609445
		108	0.046418	0.0609988	0.0536718	0.0175332	0.00369558	0.00851236	0.0415167	0.0362283	0.0332934	0.051862	0.0536997	0.0436542	0.0451672	0.059433	0.0462331
		114	0.0538238	0.0592861	0.0540507	0.0131606	0.00691535	0.0144541	0.045345	0.0399235	0.0376673	0.0484449	0.0449161	0.0448734	0.0584941	0.0550182	0.0492978
	Time-Resolved Proliferation Rate (24h Smoothing)	Time Elapse	Well 1	Well 2	Well 3	Well 1	Well 2	Well 3	Well 1	Well 2	Well 3	Well 1	Well 2	Well 3	Well 1	Well 2	Well 3
		0	N/A	N/A	N/A	N/A	N/A	N/A	N/A	N/A	N/A	N/A	N/A	N/A	N/A	N/A	N/A
		6	N/A	N/A	N/A	N/A	N/A	N/A	N/A	N/A	N/A	N/A	N/A	N/A	N/A	N/A	N/A
		12	N/A	N/A	N/A	N/A	N/A	N/A	N/A	N/A	N/A	N/A	N/A	N/A	N/A	N/A	N/A
		18	N/A	N/A	N/A	N/A	N/A	N/A	N/A	N/A	N/A	N/A	N/A	N/A	N/A	N/A	N/A
		24	0.0573395	0.0419757	0.0597066	0.0558365	0.0521633	0.0436639	0.0628756	0.0438528	0.0520672	0.044379	0.0312058	0.044043	0.0461692	0.0425442	0.0504793
		30	0.042326	0.0426521	0.0532224	0.0577576	0.053603	0.0511279	0.0598517	0.0531754	0.0542454	0.0441495	0.0470783	0.039398	0.0487469	0.0416667	0.0441717
		36	0.0474674	0.0393836	0.0468971	0.0582729	0.0468076	0.0620241	0.0527505	0.0474724	0.0605716	0.050038	0.0563009	0.0464238	0.048045	0.0386453	0.0504793
		42	0.0486046	0.0471732	0.0539602	0.053596	0.0486486	0.0574756	0.0502279	0.0452926	0.0538521	0.0515433	0.0561635	0.0549612	0.0549198	0.0550803	0.0508047
		48	0.0427652	0.0498667	0.0489937	0.0575535	0.0412501	0.0530831	0.0482757	0.0485079	0.0502875	0.0427616	0.0537746	0.0538564	0.0489531	0.0454645	0.0468971
		54	0.046495	0.0455691	0.0497272	0.0511279	0.0442458	0.0497118	0.0413034	0.0462677	0.0532884	0.0395448	0.0540363	0.0570514	0.045814	0.0586702	0.059113
		60	0.0463821	0.0449678	0.0547149	0.0506632	0.0449038	0.0436025	0.039991	0.0481716	0.0468441	0.04794	0.0495802	0.0618694	0.0528613	0.0590373	0.0513221
		66	0.0421632	0.0437816	0.0530489	0.0425617	0.0384848	0.0418542	0.0394082	0.0459799	0.0464358	0.052583	0.0515433	0.0594942	0.0518445	0.0496935	0.0558461
		72	0.0420885	0.0446188	0.0480705	0.0335243	0.0302369	0.0388393	0.0404166	0.0397195	0.0460084	0.0571703	0.0573911	0.0566574	0.0541398	0.0639599	0.0586066
		78	0.0459483	0.0498936	0.0502216	0.0273465	0.0228766	0.0260928	0.0400669	0.0443479	0.0380981	0.057063	0.0534045	0.0539055	0.0536383	0.0559453	0.0524541
		84	0.0461539	0.0478117	0.0482972	0.0229229	0.016441	0.020362	0.0425627	0.0428537	0.0376703	0.0566834	0.0555551	0.0552435	0.0484672	0.0564116	0.0552353
		90	0.0488488	0.0525494	0.0520257	0.0223151	0.0111841	0.0153666	0.0458017	0.0395487	0.0369664	0.0543379	0.0521353	0.0515755	0.051531	0.0577263	0.0535077
		96	0.051607	0.055603	0.0532037	0.0175733	0.0123013	0.0120008	0.0428804	0.0436437	0.0421739	0.051434	0.0479689	0.0532593	0.0544751	0.0524852	0.0535736
		102	0.0473319	0.0538088	0.0524686	0.0183637	0.00850878	0.0120252	0.0421016	0.0406239	0.0431196	0.0557316	0.0518776	0.0530005	0.0553534	0.0540875	0.0562764
		108	0.0466223	0.0578413	0.0526777	0.0162594	0.00647536	0.00862726	0.0419277	0.038654	0.0415496	0.0519637	0.0510155	0.0478346	0.0546903	0.0550077	0.0549409
		114	0.0480816	0.057349	0.0527521	0.0146571	0.0063679	0.00987444	0.0414299	0.0382868	0.0434976	0.0531151	0.0495073	0.0461912	0.0536116	0.0547342	0.0544269

## Sheet: Fig 4
	Fig 4E															Fig 4E
			0% FBS+ITS+FA mix			0% FBS+ITS+FA mix+200nM GSK			0% FBS+ITS+FA mix+4uM TriC			0% FBS+ITS+FA mix+200nM GSK+4uM TriC					H1299 NucRFP
	Nuclei Counts per Well (Raw)	Time Elapse	Well 1	Well 2	Well 3	Well 1	Well 2	Well 3	Well 1	Well 2	Well 3	Well 1	Well 2	Well 3		Treatment	Cell count	Proliferation Rate
		0	21.6875	19	18.4375	18.4375	12.5	13	16	11.9375	15.4375	13.75	13.3125	13.25		Time 0.1	12220	N/A
		6	27.625	22	20.625	20.8125	14.5625	17.5	18.4375	16.1875	20.0625	15.375	17.1875	16.75		Time 0.2	12180	N/A
		12	34.9375	26.75	24.8125	26.125	19.3125	21.375	23.5625	21.1875	24.5625	19.9375	19.8125	23.75		Time 0.3	12320	N/A
		18	43.125	34	30.25	32.5	24.125	25.6875	30	26.6875	30.6875	23.75	23.9375	29.6875		10% FBS_Rep.1	106500	1.04039
		24	53.75	44.375	40.5	42.75	31.875	33.5	38.1875	32	42.0625	28.9375	29.9375	37.5625		10% FBS_Rep.2	96120	0.991078
		30	67.3125	56.5625	51.25	52.75	40.1875	40.0625	44.8125	39.125	46	32.9375	31.75	42.9375		10% FBS_Rep.3	103300	1.02572
		36	82.3125	69.875	62.9375	62.75	51.1875	49.375	53.9375	46.375	52.375	37.5	35.8125	49.375		10% FBS+GSK_Rep.1	102300	1.02104
		42	100.562	85.9375	82.1875	77.625	60.6875	65.0625	64.5625	49.625	60.125	41.0625	39.375	54		10% FBS+GSK_Rep.2	84800	0.93082
		48	128.812	110.688	101	101.312	77.3125	75.125	69.625	60	69.0625	43.0625	40.5625	54.8125		10% FBS+GSK_Rep.3	64800	0.801463
		54	158.062	134.688	126.938	123.125	96.8125	94.5	75.8125	68.1875	77.25	47.1875	44.6875	58.4375		10% FBS+TriC_Rep.1	38340	0.549082
		60	199.625	173.25	164.312	160.125	120.312	118.438	83.25	75.4375	84.125	48.9375	45.8125	60.125		10% FBS+TriC_Rep.2	64940	0.802501
		66	246.312	212.5	201.188	200	151	149.75	91.5	80.8125	90.8125	52.9375	47.75	64.625		10% FBS+TriC_Rep.3	57540	0.744321
		72	309.125	264.25	258.812	253.688	193.25	194.812	100.312	88.875	100.625	57.125	50.375	68.5625		10% FBS+TriC+GSK_Rep.1	38660	0.553079
		78	381.875	335.125	336.5	316.938	237.312	238.188	108.938	96.75	110.75	61	53.8125	73.75		10% FBS+TriC+GSK_Rep.2	19480	0.223463
		84	464.625	415	425	391.438	302.438	302.438	119.688	108.938	120.188	66.5	58.3125	78.6875		10% FBS+TriC+GSK_Rep.3	15600	0.116647
		90	580.562	503.5	529.875	484.938	377.125	378.812	133.312	119.75	132.688	71.0625	65	84.4375
		96	704.125	623.438	658	586.625	465.938	476.188	150.312	133.5	145.125	76.6875	69.625	92.125		Fig 4F
		108	980.5	877.062	939.438	866.188	701	686.188	184.5	171.062	176.875	84.375	80.75	100.438			H1299 NucRFP		143B		A549		HCT116		CCLP1		HT1080
		114	1109.38	1017.25	1094.62	998.625	820.562	817.812	210.188	188.125	196.562	95.75	82.25	110.688		Treatment	Cell count	Proliferation Rate	Cell count	Proliferation Rate	Cell count	Proliferation Rate	Cell count	Proliferation Rate	Cell count	Proliferation Rate	Cell count	Proliferation Rate
		120	1211.88	1154.19	1222.69	1122.06	946.438	929.812	233.5	215.125	213.438	101.25	95.9375	119.375		Time 0.1	12220	N/A	2720	N/A	2880	N/A	3020	N/A	5120	N/A	1780	N/A
	Fold Change in Nuclei Counts per Well (Relative to Starting)	Time Elapse	Well 1	Well 2	Well 3	Well 1	Well 2	Well 3	Well 1	Well 2	Well 3	Well 1	Well 2	Well 3		Time 0.2	12180	N/A	3120	N/A	2440	N/A	3660	N/A	3340	N/A	2100	N/A
		0	1	1	1	1	1	1	1	1	1	1	1	1		Time 0.3	12320	N/A	2660	N/A	2660	N/A	4080	N/A	3240	N/A	2480	N/A
		6	1.27378	1.15789	1.11864	1.12881	1.165	1.34615	1.15234	1.35602	1.2996	1.11818	1.29108	1.26415		0% FBS+ITS+FA_Rep.1	66860	0.816513	38820	0.755246	90980	1.01921	250080	1.22472	129560	1.0108	86140	1.06891
		12	1.61095	1.40789	1.34576	1.41695	1.545	1.64423	1.47266	1.77487	1.59109	1.45	1.48826	1.79245		0% FBS+ITS+FA_Rep.2	78980	0.896628	28120	0.662205	86800	1.00564	275300	1.25244	111400	0.967226	91460	1.0862
		18	1.98847	1.78947	1.64068	1.76271	1.93	1.97596	1.875	2.2356	1.98785	1.72727	1.79812	2.24057		0% FBS+ITS+FA_Rep.3	66000	0.810287	29540	0.67642	102480	1.05355	269940	1.24677	111860	0.968415	101920	1.11745
		24	2.47839	2.33553	2.19661	2.31864	2.55	2.57692	2.38672	2.68063	2.7247	2.10455	2.24883	2.83491		0% FBS+ITS+FA+GSK_Rep.1	61160	0.773662	35640	0.730585	60460	0.901297	248720	1.22315	92840	0.91464	65040	0.987838
		30	3.10375	2.97697	2.77966	2.86102	3.215	3.08173	2.80078	3.27749	2.97976	2.39545	2.38498	3.24057		0% FBS+ITS+FA+GSK_Rep.2	49260	0.669604	32060	0.70004	62420	0.910502	221920	1.19025	115940	0.978752	73100	1.02155
		36	3.79539	3.67763	3.41356	3.40339	4.095	3.79808	3.37109	3.88482	3.39271	2.72727	2.69014	3.72642		0% FBS+ITS+FA+GSK_Rep.3	48800	0.665093	37800	0.747563	59760	0.897936	200220	1.16056	110920	0.96598	80820	1.05052
		42	4.63689	4.52303	4.45763	4.21017	4.855	5.00481	4.03516	4.15707	3.89474	2.98636	2.95775	4.07547		0% FBS+ITS+FA+TriC_Rep.1	20660	0.251746	2260	-0.0652355	14200	0.483279	12100	0.350858	1480	-0.279575	3740	0.163795
		48	5.93948	5.82566	5.47797	5.49492	6.185	5.77885	4.35156	5.02618	4.47368	3.13182	3.04695	4.13679		0% FBS+ITS+FA+TriC_Rep.2	19320	0.219497	2240	-0.0678003	15680	0.511885	13120	0.37421	600	-0.540088	3480	0.143005
		54	7.28818	7.08882	6.88475	6.67797	7.745	7.26923	4.73828	5.71204	5.00405	3.43182	3.35681	4.41038		0% FBS+ITS+FA+TriC_Rep.3	21280	0.265965	2660	-0.0182148	14540	0.490106	18720	0.476773	520	-0.581378	4780	0.234589
		60	9.20461	9.11842	8.91186	8.68475	9.625	9.11058	5.20312	6.31937	5.44939	3.55909	3.44131	4.53774		0% FBS+ITS+FA+TriC+GSK_Rep.1	14920	0.0952147	1140	-0.262693	2340	-0.0369835	8360	0.244172	220	-0.82958	720	-0.311599
		66	11.3573	11.1842	10.9119	10.8475	12.08	11.5192	5.71875	6.76963	5.88259	3.85	3.58685	4.87736		0% FBS+ITS+FA+TriC+GSK_Rep.2	13840	0.0590801	1100	-0.272999	2620	-0.00437189	6640	0.177708	380	-0.671881	800	-0.281198
		72	14.2536	13.9079	14.0373	13.7593	15.46	14.9856	6.26953	7.44503	6.51822	4.15455	3.78404	5.17453		0% FBS+ITS+FA+TriC+GSK_Rep.3	11780	-0.0184213	1380	-0.207566	4480	0.150414	7920	0.228571	280	-0.759995	900	-0.247213
		78	17.6081	17.6382	18.2508	17.1898	18.985	18.3221	6.80859	8.10471	7.17409	4.43636	4.04225	5.56604
		84	21.4236	21.8421	23.0508	21.2305	24.195	23.2644	7.48047	9.12565	7.78543	4.83636	4.38028	5.93868
		90	26.7695	26.5	28.739	26.3017	30.17	29.1394	8.33203	10.0314	8.59514	5.16818	4.88263	6.37264
		96	32.4669	32.8125	35.6881	31.8169	37.275	36.6298	9.39453	11.1832	9.40081	5.57727	5.23005	6.95283
		108	45.2104	46.1612	50.9525	46.9797	56.08	52.7837	11.5312	14.3298	11.4575	6.13636	6.06573	7.58019
		114	51.1527	53.5395	59.3695	54.1627	65.645	62.9087	13.1367	15.7592	12.7328	6.96364	6.1784	8.35377
		120	55.879	60.7467	66.3153	60.8577	75.715	71.524	14.5938	18.0209	13.8259	7.36364	7.20657	9.00943
	Proliferation Rate Between Consecutive Measurements	Time Elapse	Well 1	Well 2	Well 3	Well 1	Well 2	Well 3	Well 1	Well 2	Well 3	Well 1	Well 2	Well 3
		0	N/A	N/A	N/A	N/A	N/A	N/A	N/A	N/A	N/A	N/A	N/A	N/A
		6	0.0581851	0.0352507	0.0269585	0.0291345	0.0367217	0.0714739	0.0340952	0.0732299	0.0630104	0.0268591	0.0614297	0.0563615
		12	0.056467	0.0470059	0.0444455	0.0546635	0.0678795	0.0480949	0.0589749	0.0647222	0.0486593	0.062483	0.0341752	0.0839611
		18	0.0506247	0.057666	0.0476447	0.0525014	0.053499	0.0441903	0.0580783	0.0554918	0.0535323	0.0420738	0.0454769	0.0536547
		24	0.0529567	0.0640354	0.0701645	0.0659141	0.0669827	0.0638491	0.058023	0.0436513	0.0758139	0.0475021	0.0537802	0.0565729
		30	0.0541016	0.0583498	0.056605	0.0505411	0.0557202	0.0430152	0.0384668	0.0483365	0.0215165	0.0311318	0.0141338	0.0321575
		36	0.0483728	0.0508217	0.0493946	0.0417407	0.0581741	0.0502547	0.0445646	0.0408761	0.0312074	0.0311933	0.0289511	0.0335904
		42	0.0481515	0.0497519	0.0641665	0.051151	0.0409346	0.0663409	0.0432346	0.0162866	0.0331811	0.0218218	0.0228028	0.0215298
		48	0.05953	0.0608554	0.0495607	0.0640365	0.058217	0.0345778	0.0181515	0.0456492	0.0333229	0.0114351	0.00714444	0.00359092
		54	0.0492038	0.0471873	0.0549605	0.0468853	0.0540819	0.0551702	0.0204717	0.0307575	0.0269387	0.0219954	0.0232875	0.0153983
		60	0.0561329	0.0605399	0.062054	0.0631791	0.0522536	0.05429	0.0225024	0.0242958	0.0204999	0.00875594	0.00597833	0.00684509
		66	0.0505329	0.0491012	0.0486831	0.0534669	0.054627	0.056405	0.0227202	0.0165494	0.0183927	0.0188916	0.00995991	0.0173546
		72	0.0546167	0.0524068	0.0605611	0.0571754	0.05932	0.063255	0.0221096	0.0228665	0.024671	0.0183054	0.0128679	0.0142212
		78	0.0508184	0.0571326	0.0631165	0.0535243	0.0493866	0.0483352	0.0198332	0.020414	0.023053	0.0157812	0.0158722	0.0175372
		84	0.0471611	0.051402	0.0561427	0.0507639	0.0583082	0.0574232	0.0226286	0.0285278	0.0196634	0.0207575	0.0193106	0.0155819
		90	0.0535641	0.0464801	0.0530315	0.0515028	0.0530676	0.0541412	0.0259233	0.0227542	0.0237909	0.0159557	0.0261058	0.0169582
		96	0.0463967	0.0513755	0.0520726	0.0457733	0.0508489	0.0550076	0.0288588	0.0261357	0.0215439	0.0183172	0.0165276	0.0209515
		108	0.0796143	0.0820725	0.0856183	0.0937068	0.098213	0.0878455	0.049276	0.059614	0.0475723	0.0229707	0.0356428	0.0207722
		114	0.0296929	0.0356538	0.0367613	0.0342106	0.0378665	0.0421945	0.0313427	0.0228613	0.0253763	0.0304095	0.00442557	0.0233657
		120	0.021249	0.0303673	0.0266033	0.0280231	0.0343157	0.0308616	0.0252909	0.0322473	0.0198043	0.0134296	0.0370132	0.0181681
	Time-Resolved Proliferation Rate (24h Smoothing)	Time Elapse	Well 1	Well 2	Well 3	Well 1	Well 2	Well 3	Well 1	Well 2	Well 3	Well 1	Well 2	Well 3
		0	N/A	N/A	N/A	N/A	N/A	N/A	N/A	N/A	N/A	N/A	N/A	N/A
		6	N/A	N/A	N/A	N/A	N/A	N/A	N/A	N/A	N/A	N/A	N/A	N/A
		12	N/A	N/A	N/A	N/A	N/A	N/A	N/A	N/A	N/A	N/A	N/A	N/A
		18	N/A	N/A	N/A	N/A	N/A	N/A	N/A	N/A	N/A	N/A	N/A	N/A
		24	0.0545584	0.0509895	0.0473033	0.0505534	0.0562707	0.0569021	0.0522929	0.0592738	0.060254	0.0447295	0.0487155	0.0626375
		30	0.0535375	0.0567643	0.0547149	0.055905	0.0610204	0.0497874	0.0533858	0.0530504	0.0498805	0.0457977	0.0368915	0.0565865
		36	0.051514	0.0577182	0.0559522	0.0526744	0.058594	0.0503273	0.0497832	0.0470889	0.0455175	0.0379753	0.0355855	0.0439939
		42	0.0508957	0.0557397	0.0600827	0.0523367	0.0554529	0.055865	0.0460722	0.0372876	0.0404297	0.0329122	0.029917	0.0359627
		48	0.052539	0.0549447	0.0549317	0.0518673	0.0532615	0.0485472	0.0361044	0.0377871	0.029807	0.0238955	0.018258	0.0227172
		54	0.0513145	0.0521541	0.0545206	0.0509534	0.0528519	0.0515859	0.0316056	0.0333924	0.0311625	0.0216114	0.0205464	0.0185273
		60	0.0532545	0.0545836	0.0576854	0.056313	0.0513718	0.0525947	0.0260901	0.0292473	0.0284857	0.0160021	0.0148033	0.011841
		66	0.0538499	0.054421	0.0538146	0.0568919	0.0547949	0.0501107	0.0209615	0.029313	0.0247886	0.0152695	0.0115925	0.0107972
		72	0.0526216	0.0523088	0.0565647	0.0551767	0.0550706	0.0572801	0.021951	0.0236173	0.0226256	0.0169871	0.0130234	0.0134548
		78	0.0530252	0.0547951	0.0586037	0.0568364	0.0538968	0.0555713	0.0217914	0.0210314	0.0216542	0.0154335	0.0111696	0.0139895
		84	0.0507823	0.0525107	0.0571259	0.0537326	0.0554104	0.0563546	0.0218229	0.0220895	0.021445	0.0184339	0.0145027	0.0161737
		90	0.0515401	0.0518554	0.058213	0.0532416	0.0550206	0.0557887	0.0226237	0.0236406	0.0227946	0.0176999	0.0185391	0.0160746
		96	0.0494851	0.0515976	0.0560908	0.0503911	0.0529028	0.0537268	0.024311	0.0244579	0.0220128	0.0177029	0.0194541	0.0177572
		108	0.056684	0.0578325	0.0617163	0.0604367	0.0651094	0.0636044	0.0316717	0.0342579	0.0281426	0.0195003	0.0243967	0.018566
		114	0.052317	0.0538955	0.0568709	0.0562984	0.059999	0.0597972	0.0338502	0.0328413	0.0295709	0.0219133	0.0206754	0.0205119
		120	0.0442382	0.0498673	0.0502638	0.0504285	0.055311	0.0539773	0.0336921	0.0352146	0.0285742	0.0212817	0.0234023	0.0208144

## Sheet: Sup 1B
	Fig Sup1B
			0.5% FBS			10% FBS			0.5% FBS+Metals			0.5% FBS+insulin			0.5% FBS+Trnasferrin			0.5% FBS+Selenium			0.5% FBS+Ethanolamine			0.5% FBS+ITS
	Nuclei Counts per Well (Raw)	Time Elapsed	Well 1	Well 2	Well 3	Well 1	Well 2	Well 3	Well 1	Well 2	Well 3	Well 1	Well 2	Well 3	Well 1	Well 2	Well 3	Well 1	Well 2	Well 3	Well 1	Well 2	Well 3	Well 1	Well 2	Well 3
		0	6.625	10.0625	6.5625	8.125	13.1875	9.375	6	6.875	5.625	8.0625	7.9375	7.25	7.4375	7.3125	5.1875	9.5	10.0625	9.8125	5.875	9.5	7.5	11.6875	9.75	9.5625
		6	8.5625	12	7.5625	11.375	16.75	12.5625	8.75	10.0625	7.75	9.6875	9.0625	10.875	8.375	8.6875	7.3125	12.5	11.4375	12.8125	7.5625	12.4375	10.25	14.75	12.4375	12.9375
		12	8.5625	14.3125	8.875	13.125	20.4375	14.6875	10.125	10.625	8.0625	11.0625	10	11.5	9.5625	9.125	7.1875	14.5	12.3125	14.0625	8.25	13.5	11.5	16	13.25	14
		18	10.0625	16.5	11.6875	15.1875	22.875	16.8125	11.9375	12.0625	10.6875	13.625	11.9375	12.625	12.0625	12.5625	9.3125	16.0625	16	16.6875	9.625	15.3125	13.1875	18.9375	15.8125	16.1875
		24	12.3125	22.25	16.8125	19.8125	28.6875	22.125	13.1875	16.9375	12.6875	14.6875	16.6875	17.125	15	15.5625	9.75	20.6875	19.75	22	12.4375	19.8125	15.5	23.625	21.6875	19.4375
		30	13.9375	26.6875	18.5	24.4375	36.625	27	16.6875	21.25	15.5625	18	19.4375	20.5	18.625	19	12.9375	24.5	21.875	27.5625	15	23.75	18.625	30.1875	25.375	24.1875
		36	18.5	30.75	24.25	32.4375	47.75	33.9375	21.1875	24.875	20.75	20.8125	22.9375	26.3125	23.0625	24.8125	15.9375	28.9375	27.125	33	18.5625	28.5	23.1875	37.0625	30.9375	29.375
		42	22.0625	37.9375	29.1875	41.1875	61	41.375	26.25	29.9375	26.75	26.5625	28.9375	31.125	28.0625	31.1875	19.0625	35.875	32.6875	37.0625	23.3125	34.4375	26.9375	45.1875	40.625	37.5625
		48	25.9375	45.6875	34.0625	49.6875	77.3125	54.625	34.25	38.75	31.5625	33.3125	34.375	38	34.6875	39.4375	24.4375	44.5625	37.0625	43.875	27.375	43.75	33.0625	59.375	49.875	45.1875
		54	31.25	54.25	40.1875	64.6875	97.75	68.625	43.8125	45	39.1875	36.875	40.0625	44.6875	44.4375	51.125	30.375	51.75	45.625	50.3125	30.8125	49.125	40.375	72.4375	64.5	57.6875
		60	36.5625	63.6875	47.625	82.3125	127.188	86.5625	52.1875	60.5	46.625	41.625	47.5625	51.375	58.375	61.4375	39	59.125	51.9375	57.375	36.4375	58.3125	45.625	91.875	82.1875	69.1875
		66	42.6875	71.875	57.375	102.625	162.812	113	64.625	72.9375	57.1875	50.5	55.5	57.8125	69.25	77.5625	50.6875	66.25	57.5625	64.6875	44.1875	67.3125	53.8125	118.375	102.5	90.875
		72	47.3125	81.9375	63.75	133.75	203.75	141.875	78.9375	86.0625	70.25	55.1875	57.9375	64.3125	86.9375	95.6875	61.9375	78.1875	63.9375	73.5625	51.1875	78.8125	65.4375	144.812	131.188	116.5
		78	54.0625	89.5625	71.4375	170.75	256	176.125	94.1875	107.125	86.375	61.9375	65.25	70.125	113.75	114.125	79.1875	83.875	68.375	79.4375	56.4375	87.0625	75.1875	186.188	165.25	141.938
		84	61.625	98.5625	79	222.938	317.5	229	110.25	128.875	98.875	66.25	71.125	75.625	135.625	143.875	99.375	91.75	74.8125	85.875	63.6875	100.75	82.875	234.25	200.812	174.938
		90	67.0625	104.562	85.75	269.75	391.125	282.062	127.812	139	116.938	69.9375	76.625	80.625	168.188	176.812	120.625	98.3125	78.625	89.0625	72.8125	113.812	94.125	294.625	253.812	220.062
		96	71.5	115.938	92.5	354.75	485	351.438	155.312	172.25	140.938	75.6875	83.5625	90.6875	213.25	219.938	154.188	105.062	84.125	97.1875	82.375	131.75	109.312	345.312	320.5	260.5
	Fold Change in Nuclei Counts per Well (Relative to Starting)	Time Elapsed	Well 1	Well 2	Well 3	Well 1	Well 2	Well 3	Well 1	Well 2	Well 3	Well 1	Well 2	Well 3	Well 1	Well 2	Well 3	Well 1	Well 2	Well 3	Well 1	Well 2	Well 3	Well 1	Well 2	Well 3
		0	1	1	1	1	1	1	1	1	1	1	1	1	1	1	1	1	1	1	1	1	1	1	1	1
		6	1.29245	1.19255	1.15238	1.4	1.27014	1.34	1.45833	1.46364	1.37778	1.20155	1.14173	1.5	1.12605	1.18803	1.40964	1.31579	1.13665	1.30573	1.28723	1.30921	1.36667	1.26203	1.27564	1.35294
		12	1.29245	1.42236	1.35238	1.61538	1.54976	1.56667	1.6875	1.54545	1.43333	1.37209	1.25984	1.58621	1.28571	1.24786	1.38554	1.52632	1.2236	1.43312	1.40426	1.42105	1.53333	1.36898	1.35897	1.46405
		18	1.51887	1.63975	1.78095	1.86923	1.7346	1.79333	1.98958	1.75455	1.9	1.68992	1.50394	1.74138	1.62185	1.71795	1.79518	1.69079	1.59006	1.70064	1.6383	1.61184	1.75833	1.62032	1.62179	1.69281
		24	1.85849	2.21118	2.5619	2.43846	2.17536	2.36	2.19792	2.46364	2.25556	1.82171	2.10236	2.36207	2.01681	2.12821	1.87952	2.17763	1.96273	2.24204	2.11702	2.08553	2.06667	2.02139	2.22436	2.03268
		30	2.10377	2.65217	2.81905	3.00769	2.77725	2.88	2.78125	3.09091	2.76667	2.23256	2.44882	2.82759	2.5042	2.59829	2.49398	2.57895	2.17391	2.80892	2.55319	2.5	2.48333	2.58289	2.60256	2.52941
		36	2.79245	3.0559	3.69524	3.99231	3.62085	3.62	3.53125	3.61818	3.68889	2.5814	2.88976	3.62931	3.10084	3.39316	3.07229	3.04605	2.69565	3.36306	3.15957	3	3.09167	3.17112	3.17308	3.0719
		42	3.33019	3.77019	4.44762	5.06923	4.62559	4.41333	4.375	4.35455	4.75556	3.29457	3.64567	4.2931	3.77311	4.26496	3.6747	3.77632	3.24845	3.77707	3.96809	3.625	3.59167	3.86631	4.16667	3.9281
		48	3.91509	4.54037	5.19048	6.11538	5.86256	5.82667	5.70833	5.63636	5.61111	4.13178	4.33071	5.24138	4.66387	5.39316	4.71084	4.69079	3.68323	4.47134	4.65957	4.60526	4.40833	5.08021	5.11538	4.72549
		54	4.71698	5.3913	6.12381	7.96154	7.41232	7.32	7.30208	6.54545	6.96667	4.57364	5.04724	6.16379	5.97479	6.99145	5.85542	5.44737	4.53416	5.12739	5.24468	5.17105	5.38333	6.19786	6.61538	6.03268
		60	5.51887	6.32919	7.25714	10.1308	9.64455	9.23333	8.69792	8.8	8.28889	5.16279	5.99213	7.08621	7.84874	8.40171	7.51807	6.22368	5.16149	5.84713	6.20213	6.13816	6.08333	7.86096	8.42949	7.23529
		66	6.4434	7.14286	8.74286	12.6308	12.346	12.0533	10.7708	10.6091	10.1667	6.26357	6.99213	7.97414	9.31092	10.6068	9.77108	6.97368	5.7205	6.59236	7.52128	7.08553	7.175	10.1283	10.5128	9.50327
		72	7.14151	8.14286	9.71429	16.4615	15.4502	15.1333	13.1562	12.5182	12.4889	6.84496	7.29921	8.87069	11.6891	13.0855	11.9398	8.23026	6.35404	7.49682	8.71277	8.29605	8.725	12.3904	13.4551	12.183
		78	8.16038	8.90062	10.8857	21.0154	19.4123	18.7867	15.6979	15.5818	15.3556	7.68217	8.22047	9.67241	15.2941	15.6068	15.2651	8.82895	6.79503	8.09554	9.60638	9.16447	10.025	15.9305	16.9487	14.8431
		84	9.30189	9.79503	12.0381	27.4385	24.0758	24.4267	18.375	18.7455	17.5778	8.21705	8.96063	10.431	18.2353	19.6752	19.1566	9.65789	7.43478	8.75159	10.8404	10.6053	11.05	20.0428	20.5962	18.2941
		90	10.1226	10.3913	13.0667	33.2	29.6588	30.0867	21.3021	20.2182	20.7889	8.67442	9.65354	11.1207	22.6134	24.1795	23.253	10.3487	7.81366	9.07643	12.3936	11.9803	12.55	25.2086	26.0321	23.0131
		96	10.7925	11.5217	14.0952	43.6615	36.7773	37.4867	25.8854	25.0545	25.0556	9.3876	10.5276	12.5086	28.6723	30.0769	29.7229	11.0592	8.36025	9.90446	14.0213	13.8684	14.575	29.5455	32.8718	27.2418
	Proliferation Rate Between Consecutive Measurements	Time Elapsed	Well 1	Well 2	Well 3	Well 1	Well 2	Well 3	Well 1	Well 2	Well 3	Well 1	Well 2	Well 3	Well 1	Well 2	Well 3	Well 1	Well 2	Well 3	Well 1	Well 2	Well 3	Well 1	Well 2	Well 3
		0	N/A	N/A	N/A	N/A	N/A	N/A	N/A	N/A	N/A	N/A	N/A	N/A	N/A	N/A	N/A	N/A	N/A	N/A	N/A	N/A	N/A	N/A	N/A	N/A
		6	0.0616853	0.0423409	0.034103	0.0809045	0.0574983	0.0703722	0.0907201	0.0915929	0.0770572	0.0441495	0.0318707	0.0974938	0.0285452	0.0414294	0.0825542	0.0659881	0.0307972	0.0641432	0.0607124	0.0647829	0.0751102	0.0559581	0.0585371	0.0726832
		12	0	0.0423735	0.0384806	0.0344085	0.0478429	0.0375775	0.0350945	0.013079	0.00950516	0.0319135	0.0236698	0.0134364	0.0318831	0.0118139	-0.00414578	0.0356875	0.0177253	0.0223835	0.0209218	0.0197105	0.0276683	0.0195595	0.015216	0.018978
		18	0.0388141	0.0341984	0.0661912	0.0350945	0.0270922	0.0324909	0.0395965	0.030511	0.0677709	0.0500965	0.0425835	0.0224416	0.0558449	0.0768712	0.0622797	0.0246073	0.0629914	0.0411525	0.0370654	0.0302917	0.0329229	0.040529	0.0425122	0.0349089
		24	0.0485225	0.0718899	0.087428	0.0639211	0.0544418	0.0660239	0.0239451	0.0816153	0.0412472	0.0180554	0.0805445	0.0733034	0.0524056	0.0514917	0.0110389	0.0608438	0.0506301	0.0664559	0.0616397	0.0619502	0.0388495	0.0531781	0.0759664	0.0439937
		30	0.029808	0.0437265	0.0229985	0.0504476	0.0587344	0.0478803	0.0565995	0.0545403	0.049111	0.0489013	0.0366791	0.0432533	0.0520463	0.0479876	0.0680141	0.0406704	0.0245717	0.0542005	0.0450443	0.0435861	0.044162	0.0589395	0.0377573	0.0525698
		36	0.0680922	0.0340704	0.0650766	0.0680943	0.0637787	0.0549868	0.0574076	0.0378723	0.0691729	0.0349089	0.0398109	0.0600207	0.0513847	0.0641779	0.0501444	0.0400264	0.0517234	0.0432932	0.0512381	0.0438391	0.0526845	0.0493348	0.0476581	0.0467212
		42	0.0423452	0.0505064	0.044561	0.057424	0.0588848	0.0476465	0.0515173	0.0445429	0.0610713	0.0586568	0.055872	0.0403876	0.0471824	0.0549835	0.043052	0.0516731	0.0448527	0.0279157	0.0547854	0.0455031	0.0360448	0.0476606	0.0655019	0.0591174
		48	0.0389072	0.0446958	0.0371389	0.0451127	0.0569821	0.0668003	0.0639644	0.0620404	0.0397788	0.0544454	0.0414032	0.0479876	0.0509621	0.0564334	0.0597266	0.0521419	0.0302035	0.0405732	0.0386259	0.0575504	0.0492633	0.0656553	0.0493248	0.0444384
		54	0.0448028	0.0413039	0.0397604	0.063434	0.0563992	0.0548621	0.0592064	0.0359548	0.0520303	0.0244299	0.0368155	0.0389787	0.0595603	0.0624101	0.052298	0.0359548	0.0499774	0.0329196	0.0284428	0.0278624	0.0480444	0.0478135	0.0618304	0.0587225
		60	0.0377514	0.0385645	0.0408287	0.0579374	0.063298	0.0558347	0.0420603	0.0711684	0.041785	0.0291345	0.041262	0.0335325	0.0655955	0.0441818	0.0600983	0.0320349	0.0311587	0.0315842	0.040318	0.0412246	0.0293937	0.0571559	0.05827	0.0437088
		66	0.0372415	0.02908	0.0447839	0.0530331	0.0593758	0.0640848	0.051398	0.0449543	0.0490994	0.0464722	0.0371105	0.0283858	0.0410772	0.05604	0.063026	0.0273587	0.0247254	0.0288441	0.0463691	0.0345115	0.0396861	0.0609367	0.0531055	0.065562
		72	0.0247346	0.0315056	0.0253338	0.0636928	0.0539314	0.0547163	0.0481031	0.0397873	0.0494664	0.021343	0.0103349	0.0256196	0.0546941	0.0504952	0.0481972	0.0398363	0.0252555	0.0309139	0.0353589	0.037925	0.0470294	0.0484703	0.0593344	0.0597291
		78	0.0320678	0.0213952	0.027376	0.0587244	0.0548906	0.0519966	0.0424708	0.0526398	0.0496859	0.0277453	0.0285801	0.0208049	0.064636	0.0423687	0.0590766	0.0168838	0.0161344	0.018475	0.0234771	0.0239378	0.0333959	0.0604283	0.0555033	0.0474876
		84	0.0314813	0.023024	0.0241952	0.0641256	0.0517688	0.0631246	0.0378619	0.0444462	0.0324987	0.0161846	0.0207298	0.0181557	0.0422928	0.0557002	0.0546017	0.0215779	0.0216351	0.0187363	0.0290594	0.0351094	0.0234074	0.0552155	0.0468665	0.050264
		90	0.0203318	0.0142091	0.019714	0.0458306	0.0501455	0.0501112	0.0355417	0.0181854	0.0403433	0.0130243	0.0179097	0.015394	0.0517412	0.0495674	0.0465957	0.0166111	0.0119515	0.00876332	0.032196	0.0293132	0.0306068	0.0551385	0.056319	0.055179
		96	0.0154062	0.0248303	0.0182194	0.0658633	0.0517258	0.0528755	0.0468575	0.0515698	0.0448863	0.0189981	0.0208401	0.0282794	0.0570792	0.0524789	0.0590261	0.0159668	0.0162577	0.0209921	0.0296701	0.0351907	0.0359681	0.0381705	0.0560935	0.0405617
	Time-Resolved Proliferation Rate (24h Smoothing)	Time Elapsed	Well 1	Well 2	Well 3	Well 1	Well 2	Well 3	Well 1	Well 2	Well 3	Well 1	Well 2	Well 3	Well 1	Well 2	Well 3	Well 1	Well 2	Well 3	Well 1	Well 2	Well 3	Well 1	Well 2	Well 3
		0	N/A	N/A	N/A	N/A	N/A	N/A	N/A	N/A	N/A	N/A	N/A	N/A	N/A	N/A	N/A	N/A	N/A	N/A	N/A	N/A	N/A	N/A	N/A	N/A
		6	N/A	N/A	N/A	N/A	N/A	N/A	N/A	N/A	N/A	N/A	N/A	N/A	N/A	N/A	N/A	N/A	N/A	N/A	N/A	N/A	N/A	N/A	N/A	N/A
		12	N/A	N/A	N/A	N/A	N/A	N/A	N/A	N/A	N/A	N/A	N/A	N/A	N/A	N/A	N/A	N/A	N/A	N/A	N/A	N/A	N/A	N/A	N/A	N/A
		18	N/A	N/A	N/A	N/A	N/A	N/A	N/A	N/A	N/A	N/A	N/A	N/A	N/A	N/A	N/A	N/A	N/A	N/A	N/A	N/A	N/A	N/A	N/A	N/A
		24	0.0372555	0.0477007	0.0565507	0.0535821	0.0467188	0.0516161	0.047339	0.0541996	0.0488951	0.0360537	0.0446671	0.0516688	0.0421697	0.0454016	0.0379318	0.0467817	0.040536	0.0485338	0.0450848	0.0441838	0.0436377	0.0423062	0.0480579	0.042641
		30	0.0292862	0.0480471	0.0537746	0.0459679	0.0470278	0.0459932	0.0388089	0.0449364	0.0419086	0.0372417	0.0458692	0.0381087	0.048045	0.0470411	0.0342968	0.0404522	0.0389796	0.0460481	0.0411678	0.0388846	0.0359007	0.0430515	0.042863	0.0376126
		36	0.0463092	0.0459713	0.0604236	0.0543894	0.0510118	0.0503455	0.0443871	0.0511347	0.0568255	0.0379905	0.0499045	0.0497548	0.0529204	0.0601321	0.0478693	0.041537	0.0474791	0.0512755	0.0487469	0.0449168	0.0421547	0.0504953	0.0509735	0.0445484
		42	0.047192	0.0500483	0.055016	0.0599718	0.0589599	0.0541344	0.0473674	0.0546427	0.0551506	0.0401306	0.0532266	0.0542413	0.0507548	0.0546602	0.0430624	0.0483034	0.0429445	0.0479663	0.0531769	0.0487196	0.0429352	0.0522782	0.0567209	0.0506005
		48	0.0447882	0.0432498	0.0424438	0.0552697	0.059595	0.0543285	0.0573722	0.049749	0.0547835	0.0492281	0.0434413	0.0479123	0.0503939	0.0558956	0.0552343	0.046128	0.0378378	0.0414957	0.0474234	0.0476197	0.0455387	0.0553976	0.0500605	0.0507117
		54	0.0485368	0.0426441	0.0466342	0.0585163	0.0590112	0.056074	0.0580239	0.0451026	0.0555133	0.0431103	0.0434754	0.0468436	0.0522724	0.0595012	0.0513052	0.044949	0.0441892	0.0361754	0.0432731	0.0436887	0.0465092	0.0526161	0.0560788	0.0522499
		60	0.0409516	0.0437677	0.0405723	0.055977	0.058891	0.0562859	0.0541871	0.0534266	0.0486663	0.0416667	0.0438382	0.0402216	0.0558251	0.0545022	0.0537937	0.0429512	0.0390481	0.0332482	0.040543	0.0430351	0.0406866	0.0545713	0.0587318	0.0514968
		66	0.0396757	0.0384111	0.040628	0.0548793	0.0590138	0.0603955	0.0541573	0.0535295	0.0456734	0.0386205	0.0391478	0.0372212	0.0542988	0.0547663	0.0587872	0.0368726	0.0340163	0.0334803	0.0384389	0.0402873	0.0415969	0.0578904	0.0556327	0.0531079
		72	0.0361326	0.0351135	0.0376767	0.0595243	0.0582511	0.0573745	0.050192	0.0479662	0.0480953	0.0303449	0.0313807	0.0316292	0.0552318	0.0532818	0.0559049	0.0337962	0.0327793	0.0310655	0.0376222	0.0353809	0.0410384	0.0535941	0.0581351	0.0569306
		78	0.0329488	0.0301363	0.0345806	0.0583469	0.057874	0.0566581	0.046008	0.0521374	0.0475092	0.0311738	0.0293219	0.0270857	0.0565007	0.0482714	0.0575995	0.0290284	0.0243185	0.0274543	0.0363808	0.0343998	0.0373763	0.0567478	0.0565533	0.0541219
		84	0.0313813	0.0262512	0.0304222	0.059894	0.0549917	0.0584806	0.0449584	0.0454569	0.0451876	0.0279363	0.0241888	0.0232415	0.050675	0.051151	0.0562254	0.0264142	0.0219376	0.0242423	0.0335661	0.0328709	0.0358797	0.0562627	0.0537024	0.0557607
		90	0.0271539	0.0225335	0.0241548	0.0580934	0.0526841	0.0549872	0.0409944	0.0387647	0.0429986	0.0195743	0.0193886	0.0199936	0.053341	0.0495329	0.0521178	0.0237273	0.0187441	0.0192221	0.0300228	0.0315714	0.0336099	0.0548131	0.0545058	0.0531649
		96	0.0248217	0.0208646	0.0223762	0.058636	0.0521327	0.054527	0.040683	0.0417103	0.0418536	0.0189881	0.0220149	0.0206585	0.0539373	0.0500288	0.054825	0.0177599	0.0164947	0.0167417	0.0286006	0.0308878	0.0308445	0.0522382	0.0536956	0.0483731

## Sheet: Sup 1C
	Fig S1C
			0.5% FBS			0.5% FBS+ 1:16X ITS			0.5% FBS+ 1:8X ITS			0.5% FBS+ 1:2X ITS
	Nuclei Counts per Well (Raw)	Time Elapsed	Well 1	Well 2	Well 3	Well 1	Well 2	Well 3	Well 1	Well 2	Well 3	Well 1	Well 2	Well 3
		0	14.4375	21.125	16.5625	17.875	22.625	17.125	15.4375	15	15.75	16.875	18.6875	14.6875
		6	14.6875	21.1875	18.3125	20.375	25.375	0.625	15.9375	16.0625	16.75	17.5625	21.0625	16.4375
		12	17.875	27.9375	20.25	24.125	29.1875	0.75	17.25	17.0625	20.125	21	22.375	18.875
		18	18.25	28.4375	22.0625	26.3125	28.875	0.8125	19.9375	20.9375	22.75	22.25	22	19.1875
		24	21.125	30.1875	21.9375	27.5625	29.6875	26.375	21.8125	23.625	23.5625	24.4375	23.875	20.75
		30	22.0625	33.1875	25.0625	33	32.8125	30.875	24.5	24.125	26.875	27.0625	28.0625	21.4375
		36	23	36.3125	27	36.5	37.3125	34.3125	26.9375	26.75	33.0625	28	32.375	28.75
		42	26.0625	40.6875	30.9375	41.3125	44.1875	37.5	30.9375	32.1875	35.5625	32.5	37.8125	33.5625
		48	29.1875	44.5	34	45.375	49.0625	41.875	36.4375	36.5	42.1875	35.875	42.75	39.5
		54	30.6875	48.9375	38.5	51.875	54.25	46.625	42	42.5	48.875	43.75	52.125	46.8125
		60	32.1875	55.375	42.875	58.6875	59.3125	54.875	48.6875	46.625	57.4375	51.875	61.25	55.0625
		66	36.8125	59.625	46.1875	66.1875	67.3125	60.375	53.5625	55.875	68.4375	59.875	70.5625	63.8125
		72	38.625	66	51.3125	73.9375	75.375	68.8125	61.875	64.25	77.8125	74.25	83.125	74.5625
		78	40.75	71.25	56.375	81.4375	82.875	78	71.5	73.6875	87.8125	87.5625	102	83.5
		84	45.1875	74.8125	61.25	88	91.3125	85.375	81.8125	84.75	103.375	102.25	118.75	104.938
		90	46.125	78.3125	67.5	99.25	96.9375	92	89.3125	94.5	115.562	122	135	125.375
		96	48.6875	83.0625	70.9375	105.938	104.5	100.125	95.875	105.062	128.062	149.25	165.625	147.375
		102	51.5	87.25	75.5625	115.625	112.812	107.938	104.125	114	137.312	169.75	202.25	175.062
		108	53.4375	91.875	78.625	122	118.438	119.625	119.125	125.875	150.625	207	223	209.188
		114	56.1875	95.1875	84.1875	131.312	126.375	125.875	130.5	144.312	163.312	245.062	261.875	243.875
	Fold Change in Nuclei Counts per Well (Relative to Starting)	Time Elapsed	Well 1	Well 2	Well 3	Well 1	Well 2	Well 3	Well 1	Well 2	Well 3	Well 1	Well 2	Well 3
		0	1	1	1	1	1	1	1	1	1	1	1	1
		6	1.01732	1.00296	1.10566	1.13986	1.12155	0.0364964	1.03239	1.07083	1.06349	1.04074	1.12709	1.11915
		12	1.2381	1.32249	1.22264	1.34965	1.29006	0.0437956	1.11741	1.1375	1.27778	1.24444	1.19732	1.28511
		18	1.26407	1.34615	1.33208	1.47203	1.27624	0.0474453	1.2915	1.39583	1.44444	1.31852	1.17726	1.30638
		24	1.4632	1.42899	1.32453	1.54196	1.31215	1.54015	1.41296	1.575	1.49603	1.44815	1.27759	1.41277
		30	1.52814	1.57101	1.51321	1.84615	1.45028	1.80292	1.58704	1.60833	1.70635	1.6037	1.50167	1.45957
		36	1.59307	1.71893	1.63019	2.04196	1.64917	2.00365	1.74494	1.78333	2.09921	1.65926	1.73244	1.95745
		42	1.80519	1.92604	1.86792	2.31119	1.95304	2.18978	2.00405	2.14583	2.25794	1.92593	2.02341	2.28511
		48	2.02165	2.10651	2.05283	2.53846	2.16851	2.44526	2.36032	2.43333	2.67857	2.12593	2.28763	2.68936
		54	2.12554	2.31657	2.32453	2.9021	2.39779	2.72263	2.72065	2.83333	3.10317	2.59259	2.7893	3.18723
		60	2.22944	2.6213	2.58868	3.28322	2.62155	3.20438	3.15385	3.10833	3.64683	3.07407	3.27759	3.74894
		66	2.54978	2.82249	2.78868	3.7028	2.97514	3.52555	3.46964	3.725	4.34524	3.54815	3.77592	4.34468
		72	2.67532	3.12426	3.09811	4.13636	3.33149	4.01825	4.0081	4.28333	4.94048	4.4	4.44816	5.0766
		78	2.82251	3.37278	3.40377	4.55594	3.66298	4.55474	4.63158	4.9125	5.5754	5.18889	5.45819	5.68511
		84	3.12987	3.54142	3.69811	4.92308	4.03591	4.9854	5.2996	5.65	6.56349	6.05926	6.35452	7.14468
		90	3.19481	3.7071	4.07547	5.55245	4.28453	5.37226	5.78543	6.3	7.3373	7.22963	7.22408	8.53617
		96	3.37229	3.93195	4.28302	5.92657	4.61878	5.84672	6.21053	7.00417	8.13095	8.84444	8.86288	10.034
		102	3.5671	4.13018	4.56226	6.46853	4.98619	6.30292	6.74494	7.6	8.71825	10.0593	10.8227	11.9191
		108	3.7013	4.34911	4.74717	6.82517	5.23481	6.9854	7.7166	8.39167	9.56349	12.2667	11.9331	14.2426
		114	3.89177	4.50592	5.08302	7.34615	5.58564	7.35036	8.45344	9.62083	10.369	14.5222	14.0134	16.6043
	Proliferation Rate Between Consecutive Measurements	Time Elapsed	Well 1	Well 2	Well 3	Well 1	Well 2	Well 3	Well 1	Well 2	Well 3	Well 1	Well 2	Well 3
		0	N/A	N/A	N/A	N/A	N/A	N/A	N/A	N/A	N/A	N/A	N/A	N/A
		6	0.00412798	0.000710338	0.0241514	0.0314761	0.0275817	-0.796017	0.00766437	0.0164557	0.0148015	0.00960179	0.0287672	0.027067
		12	0.0472257	0.0664983	0.0241822	0.0406215	0.0336571	0.0438391	0.0190285	0.0145221	0.0441379	0.0429819	0.0145352	0.0332476
		18	0.0049922	0.00426529	0.0206124	0.0208699	-0.00258828	0.0192462	0.0348147	0.04921	0.0294796	0.0139027	-0.00406403	0.00394835
		24	0.0351758	0.0143594	-0.00136619	0.0111597	0.00667244	0.836777	0.0216118	0.0290375	0.00843768	0.0225486	0.0196662	0.0188241
		30	0.0104408	0.0227814	0.0320219	0.0432932	0.024065	0.037878	0.0279378	0.00503577	0.0316287	0.0245331	0.0388571	0.00783756
		36	0.0100063	0.0216377	0.0179048	0.0242384	0.0309023	0.0253825	0.0228057	0.024835	0.0498218	0.00818862	0.0343728	0.0705709
		42	0.0300569	0.0273532	0.0327329	0.0297803	0.0406632	0.0213594	0.0332901	0.0444936	0.0175268	0.0358355	0.0373305	0.0372147
		48	0.0272292	0.0215366	0.0226964	0.0225532	0.0251637	0.0265331	0.0393446	0.0302327	0.0410765	0.0237565	0.0295102	0.0391671
		54	0.0120501	0.0228558	0.0298873	0.0321903	0.0241671	0.0258358	0.0341609	0.0365944	0.0353802	0.0477174	0.0476752	0.0408402
		60	0.0114749	0.0297157	0.0258797	0.029669	0.0214522	0.0391742	0.035527	0.0222735	0.038816	0.0409594	0.0387891	0.0390294
		66	0.0322825	0.0177804	0.0178943	0.0289176	0.030423	0.022967	0.0229453	0.0435165	0.0421324	0.0344857	0.034032	0.0354615
		72	0.0115565	0.0244248	0.0253013	0.0266246	0.0272019	0.0314532	0.0346889	0.0335823	0.0308691	0.0517395	0.0393968	0.0374352
		78	0.0128775	0.018404	0.0226242	0.0232312	0.0228085	0.0301339	0.0347644	0.0329539	0.0290707	0.0396537	0.0492025	0.027221
		84	0.0248539	0.0117316	0.0199424	0.018635	0.0233126	0.0217233	0.0323963	0.0336322	0.0392315	0.037286	0.0365597	0.054947
		90	0.00493753	0.0109939	0.0233629	0.0289273	0.0143738	0.01797	0.0210901	0.0261835	0.0267977	0.0424634	0.0308386	0.0427866
		96	0.0130004	0.0141591	0.0119435	0.0156791	0.0180627	0.0203494	0.0170488	0.0254769	0.0246958	0.048475	0.0491602	0.0388737
		102	0.0135035	0.0118263	0.015187	0.02104	0.018404	0.0180657	0.0198483	0.019631	0.0167691	0.0309468	0.0480365	0.0413964
		108	0.00888001	0.0124195	0.00955295	0.0129046	0.0116998	0.0247205	0.03236	0.0238263	0.0222497	0.0477032	0.023484	0.0428211
		114	0.0120661	0.00851663	0.0164363	0.0176872	0.0155975	0.0122455	0.0219289	0.0328674	0.0194457	0.0405865	0.0386391	0.0368909
	Time-Resolved Proliferation Rate (24h Smoothing)	Time Elapsed	Well 1	Well 2	Well 3	Well 1	Well 2	Well 3	Well 1	Well 2	Well 3	Well 1	Well 2	Well 3
		0	N/A	N/A	N/A	N/A	N/A	N/A	N/A	N/A	N/A	N/A	N/A	N/A
		6	N/A	N/A	N/A	N/A	N/A	N/A	N/A	N/A	N/A	N/A	N/A	N/A
		12	N/A	N/A	N/A	N/A	N/A	N/A	N/A	N/A	N/A	N/A	N/A	N/A
		18	N/A	N/A	N/A	N/A	N/A	N/A	N/A	N/A	N/A	N/A	N/A	N/A
		24	0.0228804	0.0214583	0.0168949	0.0260318	0.0163307	0.0259611	0.0207798	0.0273063	0.0242142	0.0222587	0.0147261	0.0207718
		30	0.0244586	0.0269761	0.0188626	0.0289861	0.0154516	0.234435	0.0258482	0.0244514	0.028421	0.0259915	0.0172486	0.0159644
		36	0.0151538	0.015761	0.0172932	0.0248903	0.0147628	0.229821	0.0267925	0.0270296	0.029842	0.0172932	0.022208	0.0252952
		42	0.02142	0.021533	0.0203233	0.0271179	0.0255757	0.230349	0.0264113	0.0258505	0.0268538	0.0227764	0.0325567	0.0336118
		48	0.0194333	0.0233273	0.026339	0.0299663	0.0301985	0.0277883	0.0308445	0.0261493	0.0350135	0.0230784	0.0350177	0.0386976
		54	0.0198356	0.0233459	0.0258053	0.0271906	0.0302241	0.0247777	0.0324003	0.0340389	0.0359513	0.0288745	0.0372222	0.0469482
		60	0.0202028	0.0253654	0.0277991	0.0285482	0.0278615	0.0282256	0.0355806	0.0333985	0.0331999	0.0370672	0.0383262	0.0390628
		66	0.0207592	0.0229722	0.0240894	0.0283325	0.0253015	0.0286275	0.0329944	0.0331543	0.0393513	0.0367298	0.0375016	0.0386245
		72	0.016841	0.0236942	0.0247406	0.0293504	0.0258111	0.0298576	0.0318305	0.0339917	0.0367994	0.0437255	0.0399733	0.0381916
		78	0.0170479	0.0225812	0.0229249	0.0271106	0.0254714	0.0309321	0.0319814	0.0330815	0.0352221	0.0417096	0.0403551	0.0347868
		84	0.0203926	0.0180852	0.0214405	0.0243521	0.0259365	0.0265694	0.0311987	0.0359212	0.0353259	0.0407912	0.0397977	0.0387662
		90	0.0135564	0.0163886	0.0228077	0.0243545	0.0219242	0.0253201	0.030735	0.031588	0.0314923	0.0427856	0.0389994	0.0405974
		96	0.0139174	0.0138221	0.0194683	0.0216181	0.0196394	0.0225442	0.0263249	0.0295616	0.0299489	0.0419695	0.0414403	0.0409571
		102	0.0140738	0.0121777	0.017609	0.0210703	0.0185383	0.0195271	0.0225959	0.0262309	0.0268735	0.0397928	0.0411488	0.0445009
		108	0.0100804	0.0123497	0.0150116	0.0196377	0.0156351	0.0202764	0.0225868	0.0237794	0.0226281	0.0423971	0.0378798	0.0414694
		114	0.0118625	0.0117304	0.0132799	0.0168277	0.015941	0.0188453	0.0227965	0.0254504	0.0207901	0.0419279	0.03983	0.0399955

## Sheet: Sup 1D
	Fig S1D
			DMEM			FA Mix			DMEM+Metals			DMEM+Metals+FA mix			DMEM+Transferrin			DMEM+Transferrin+FA mix			DMEM+ITS			DMEM+ITS+FA mix
	Nuclei Counts per Well (Raw)	Time Elapsed	Well 1	Well 2	Well 3	Well 1	Well 2	Well 3	Well 1	Well 2	Well 3	Well 1	Well 2	Well 3	Well 1	Well 2	Well 3	Well 1	Well 2	Well 3	Well 1	Well 2	Well 3	Well 1	Well 2	Well 3
		0	6.75	8.25	10.6875	6.3125	7.6875	8.5	6.875	4.625	5.5	7.9375	4.3125	6	8.625	7.1875	6	4.875	5	7.5	8.3125	7.3125	7.3125	8.3125	3.8125	7.375
		6	7.3125	11.3125	13.375	7.5	9.125	9.125	8	6.25	7.1875	9	5	8.1875	10.5	7.875	7.8125	5.4375	5.625	8.6875	10.5	8.5	7.8125	8.9375	4.0625	8.3125
		12	8.25	13.4375	17.5	8.3125	11.3125	10.6875	9.5625	6.875	7.875	12.1875	6.4375	9.25	12.9375	9.9375	9.6875	6.25	7.3125	11.25	12.25	10.8125	11.3125	10	5.125	9.9375
		18	10.25	14.875	22.75	10.125	13.75	13.375	12.125	9	10.5	13.625	8.3125	11.0625	16	12.6875	11.5625	7.0625	8.8125	13.3125	15.125	12.9375	14.875	12.625	7.0625	12.8125
		24	12.6875	20.0625	26.6875	12.8125	15.9375	15.0625	15.3125	11.3125	14.3125	16.9375	9.0625	14.4375	22.375	16.5	15.8125	10.0625	12.875	16.625	21.875	18.0625	17.375	15.6875	7.375	16
		30	16.125	24.9375	30	15.75	21.0625	21.9375	19.5625	12.0625	18.8125	23.75	13.375	17.25	28.875	23	18.6875	13.3125	16.8125	24.1875	26.875	23.4375	23.375	19.4375	11.875	21.3125
		36	18.75	28.875	32.8125	19.75	25.5	25.625	25.125	18.125	23.8125	30.1875	18.375	24	35.6875	31.25	28	15.9375	17.875	31.25	33.3125	29.875	29.5625	26.1875	14.6875	27.6875
		42	21.3125	29.5	34.375	23.5625	32.125	32.4375	30.4375	22.6875	27	35.8125	20.75	29.75	48.625	35.125	33.125	20.875	24.0625	39.875	36.375	37.8125	33.1875	34.625	21.0625	37.5
		48	20.875	31.6875	37.1875	28.6875	34.1875	34.1875	32.75	22.375	31.3125	44.0625	26.9375	36.625	53.875	43.6875	35.9375	25.0625	34.9375	45.6875	44.5	46.1875	41.1875	42.625	24.3125	49.4375
		54	20.1875	33.625	35.1875	30.625	39.5	35.9375	38.625	28.9375	40.875	55	36.9375	47.625	62.9375	54.375	43	29.8125	39.3125	60.75	51.875	56.125	47.4375	54.5625	31.25	55.8125
		60	21.25	33.4375	35.125	30.9375	41.8125	38.9375	45.3125	35.3125	44.5625	63.75	40.0625	55.0625	70.875	59.5625	49.125	40.8125	43.75	72.5625	58.8125	61.25	58.1875	64.375	36.25	67.375
		66	21.125	32.9375	33.875	32.625	41.9375	45.875	49	38.25	49.5	81.3125	48.875	68.8125	80.4375	64.125	55.8125	50.0625	56.5625	84.8125	66.25	71.6875	68.0625	83	49.1875	86.5
		72	20.5625	30.5	35.6875	33.875	43.5625	47.3125	50.9375	44.5625	53	96.6875	62.1875	85.375	89.6875	75.0625	59.625	58.3125	72.8125	100.812	75.0625	78.5	71.625	98.25	58.875	110.375
		78	20.3125	28.75	33.875	36.4375	46.5625	46.5	59.625	50.125	57	117.875	74.625	103.25	98.4375	81.8125	64.3125	72.25	83.8125	120.438	84.8125	82.9375	79.25	126.438	78.6875	130.312
		84	20.4375	30.5	33	35.5625	49.0625	46.6875	64.25	50.5	61.75	145.25	87.25	119.25	105.5	89.3125	69.75	85.1875	96.875	143.625	85.8125	83.3125	80.9375	155.5	84.6875	152.938
		90	20.4375	29.1875	31.75	36.3125	53.3125	49.5	67.75	54.125	66.0625	170.312	108.812	149.562	111.062	94.25	73.6875	99.3125	117.375	169.312	90.1875	89.375	91.9375	188.438	107.375	182.438
	Fold Change in Nuclei Counts per Well (Relative to Starting)	Time Elapsed	Well 1	Well 2	Well 3	Well 1	Well 2	Well 3	Well 1	Well 2	Well 3	Well 1	Well 2	Well 3	Well 1	Well 2	Well 3	Well 1	Well 2	Well 3	Well 1	Well 2	Well 3	Well 1	Well 2	Well 3
		0	1	1	1	1	1	1	1	1	1	1	1	1	1	1	1	1	1	1	1	1	1	1	1	1
		6	1.08333	1.37121	1.25146	1.18812	1.18699	1.07353	1.16364	1.35135	1.30682	1.13386	1.15942	1.36458	1.21739	1.09565	1.30208	1.11538	1.125	1.15833	1.26316	1.16239	1.06838	1.07519	1.06557	1.12712
		12	1.22222	1.62879	1.63743	1.31683	1.47154	1.25735	1.39091	1.48649	1.43182	1.53543	1.49275	1.54167	1.5	1.38261	1.61458	1.28205	1.4625	1.5	1.47368	1.47863	1.54701	1.20301	1.34426	1.34746
		18	1.51852	1.80303	2.12865	1.60396	1.78862	1.57353	1.76364	1.94595	1.90909	1.71654	1.92754	1.84375	1.85507	1.76522	1.92708	1.44872	1.7625	1.775	1.81955	1.76923	2.03419	1.5188	1.85246	1.73729
		24	1.87963	2.43182	2.49708	2.0297	2.07317	1.77206	2.22727	2.44595	2.60227	2.13386	2.10145	2.40625	2.5942	2.29565	2.63542	2.0641	2.575	2.21667	2.63158	2.47009	2.37607	1.88722	1.93443	2.16949
		30	2.38889	3.02273	2.80702	2.49505	2.73984	2.58088	2.84545	2.60811	3.42045	2.99213	3.10145	2.875	3.34783	3.2	3.11458	2.73077	3.3625	3.225	3.23308	3.20513	3.19658	2.33835	3.11475	2.88983
		36	2.77778	3.5	3.07018	3.12871	3.31707	3.01471	3.65455	3.91892	4.32955	3.80315	4.26087	4	4.13768	4.34783	4.66667	3.26923	3.575	4.16667	4.00752	4.08547	4.04274	3.15038	3.85246	3.75424
		42	3.15741	3.57576	3.21637	3.73267	4.17886	3.81618	4.42727	4.90541	4.90909	4.51181	4.81159	4.95833	5.63768	4.88696	5.52083	4.28205	4.8125	5.31667	4.37594	5.17094	4.53846	4.16541	5.52459	5.08475
		48	3.09259	3.84091	3.47953	4.54455	4.44715	4.02206	4.76364	4.83784	5.69318	5.55118	6.24638	6.10417	6.24638	6.07826	5.98958	5.14103	6.9875	6.09167	5.35338	6.31624	5.63248	5.12782	6.37705	6.70339
		54	2.99074	4.07576	3.2924	4.85149	5.13821	4.22794	5.61818	6.25676	7.43182	6.92913	8.56522	7.9375	7.2971	7.56522	7.16667	6.11538	7.8625	8.1	6.2406	7.67521	6.48718	6.56391	8.19672	7.5678
		60	3.14815	4.05303	3.28655	4.90099	5.43902	4.58088	6.59091	7.63514	8.10227	8.0315	9.28986	9.17708	8.21739	8.28696	8.1875	8.37179	8.75	9.675	7.07519	8.37607	7.95726	7.74436	9.5082	9.13559
		66	3.12963	3.99242	3.16959	5.16832	5.45528	5.39706	7.12727	8.27027	9	10.2441	11.3333	11.4688	9.32609	8.92174	9.30208	10.2692	11.3125	11.3083	7.96992	9.80342	9.30769	9.98496	12.9016	11.7288
		72	3.0463	3.69697	3.33918	5.36634	5.66667	5.56618	7.40909	9.63514	9.63636	12.1811	14.4203	14.2292	10.3986	10.4435	9.9375	11.9615	14.5625	13.4417	9.03008	10.735	9.79487	11.8195	15.4426	14.9661
		78	3.00926	3.48485	3.16959	5.77228	6.05691	5.47059	8.67273	10.8378	10.3636	14.8504	17.3043	17.2083	11.413	11.3826	10.7188	14.8205	16.7625	16.0583	10.203	11.3419	10.8376	15.2105	20.6393	17.6695
		84	3.02778	3.69697	3.08772	5.63366	6.38211	5.49265	9.34545	10.9189	11.2273	18.2992	20.2319	19.875	12.2319	12.4261	11.625	17.4744	19.375	19.15	10.3233	11.3932	11.0684	18.7068	22.2131	20.7373
		90	3.02778	3.53788	2.97076	5.75248	6.93496	5.82353	9.85455	11.7027	12.0114	21.4567	25.2319	24.9271	12.8768	13.113	12.2812	20.3718	23.475	22.575	10.8496	12.2222	12.5726	22.6692	28.1639	24.7373
	Proliferation Rate Between Consecutive Measurements	Time Elapsed	Well 1	Well 2	Well 3	Well 1	Well 2	Well 3	Well 1	Well 2	Well 3	Well 1	Well 2	Well 3	Well 1	Well 2	Well 3	Well 1	Well 2	Well 3	Well 1	Well 2	Well 3	Well 1	Well 2	Well 3
		0	N/A	N/A	N/A	N/A	N/A	N/A	N/A	N/A	N/A	N/A	N/A	N/A	N/A	N/A	N/A	N/A	N/A	N/A	N/A	N/A	N/A	N/A	N/A	N/A
		6	0.0192462	0.0759086	0.0539357	0.0414465	0.0412183	0.0170603	0.03644	0.0724005	0.0643431	0.0302067	0.0355673	0.0747434	0.0472988	0.021965	0.0634703	0.0262569	0.0283208	0.0353417	0.0561725	0.036183	0.0159033	0.0174315	0.0152717	0.0287732
		12	0.0290049	0.0413912	0.064636	0.024732	0.0516702	0.0380047	0.042898	0.0229173	0.021965	0.0729009	0.0607621	0.0293384	0.0501949	0.0559338	0.0517234	0.0334854	0.0630853	0.062152	0.0370654	0.0578609	0.0890103	0.0270095	0.055864	0.0429334
		18	0.052193	0.0244375	0.0630853	0.0474279	0.046919	0.0539357	0.0570875	0.0647609	0.0691729	0.026809	0.0614637	0.0430254	0.0510855	0.0587422	0.0425428	0.0293871	0.0448644	0.0404761	0.0506922	0.0431431	0.0658286	0.0560472	0.0771045	0.0610995
		24	0.0512973	0.0719353	0.0383829	0.056605	0.035499	0.0285704	0.0561208	0.0549868	0.0744811	0.0523275	0.0207711	0.0640239	0.080636	0.0631764	0.0752687	0.085123	0.0911582	0.0534288	0.0887246	0.0802398	0.0373539	0.052222	0.0104107	0.05342
		30	0.0576486	0.0523026	0.0281331	0.0496333	0.0670419	0.0904063	0.0588968	0.0154352	0.065736	0.0812844	0.093593	0.0427959	0.0613222	0.0798613	0.040168	0.0672988	0.0641603	0.0901512	0.049497	0.0626369	0.0713256	0.0515379	0.114535	0.068938
		36	0.0362652	0.0352507	0.0215472	0.0544168	0.0459701	0.0373588	0.0601721	0.0979087	0.0566713	0.0576706	0.0763676	0.0794063	0.050933	0.0737037	0.0972255	0.043274	0.0147348	0.0615991	0.0516331	0.0583533	0.056467	0.0716726	0.0511102	0.0629225
		42	0.0308015	0.005149	0.0111857	0.04244	0.0555332	0.0566851	0.046121	0.0539861	0.0302067	0.0410853	0.0292278	0.0516425	0.0743799	0.028107	0.0404156	0.0648918	0.0714739	0.0586047	0.0211473	0.0566541	0.0278119	0.067156	0.0866813	0.0729426
		48	-0.00498727	0.0171998	0.0189097	0.0473216	0.0149621	0.0126344	0.0176075	-0.00333499	0.0356299	0.049848	0.0627508	0.0499898	0.024653	0.0524537	0.0195949	0.043959	0.089665	0.0327192	0.0484763	0.0481065	0.0519278	0.049981	0.0345036	0.0664525
		54	-0.00805232	0.0142701	-0.0132925	0.0157146	0.0347306	0.0120035	0.0396733	0.0618421	0.06408	0.0533134	0.0759117	0.0631484	0.037384	0.0526205	0.0431411	0.0417312	0.0283686	0.0685142	0.0368723	0.0468568	0.0339702	0.0593683	0.0603597	0.0291637
		60	0.0123334	-0.00134455	-0.000427465	0.00244113	0.0136803	0.0192784	0.0383957	0.0478731	0.0207686	0.035499	0.0195277	0.0348918	0.0285595	0.0219101	0.0320201	0.0755156	0.0257158	0.0427233	0.0301806	0.0210111	0.0491135	0.0397651	0.0356875	0.0452708
		66	-0.00141858	-0.00362265	-0.00871288	0.0127702	0.000717759	0.0394246	0.0188121	0.0192135	0.0252664	0.0585086	0.0478074	0.0536001	0.0304319	0.0177471	0.0306885	0.0491199	0.0617605	0.0375088	0.0286329	0.0378353	0.0376918	0.0611018	0.0733851	0.0600811
		72	-0.00648928	-0.018487	0.012533	0.00904051	0.00914098	0.00741887	0.0093244	0.0367284	0.0164273	0.041642	0.0579213	0.0518572	0.0261731	0.0378676	0.0158882	0.0366791	0.0607234	0.0415543	0.0300286	0.0218285	0.0122672	0.0405577	0.0432272	0.0586069
		78	-0.00294131	-0.0142079	-0.012533	0.0175338	0.0160136	-0.00416511	0.0378649	0.0282834	0.0174949	0.0476427	0.0438391	0.0457094	0.0223835	0.0207048	0.018197	0.0515321	0.0338299	0.0427684	0.0293641	0.013222	0.0243246	0.0606492	0.0697466	0.039927
		84	0.00147515	0.0142079	-0.00629249	-0.00584454	0.0125754	0.000967604	0.0179632	0.00179218	0.0192462	0.0502134	0.0375827	0.0346412	0.0166605	0.0210901	0.0195157	0.0396074	0.0348265	0.042337	0.00281848	0.00108473	0.00506623	0.0497484	0.0176691	0.0384945
		90	0	-0.0105764	-0.00928491	0.00501825	0.0199755	0.0140654	0.0127541	0.0166686	0.0162321	0.0382744	0.0531029	0.0544599	0.0123548	0.0129384	0.0132044	0.0368889	0.0461548	0.0395636	0.0119566	0.0168897	0.0306409	0.0461953	0.0570729	0.04241
	Time-Resolved Proliferation Rate (24h Smoothing)	Time Elapsed	Well 1	Well 2	Well 3	Well 1	Well 2	Well 3	Well 1	Well 2	Well 3	Well 1	Well 2	Well 3	Well 1	Well 2	Well 3	Well 1	Well 2	Well 3	Well 1	Well 2	Well 3	Well 1	Well 2	Well 3
		0	N/A	N/A	N/A	N/A	N/A	N/A	N/A	N/A	N/A	N/A	N/A	N/A	N/A	N/A	N/A	N/A	N/A	N/A	N/A	N/A	N/A	N/A	N/A	N/A
		6	N/A	N/A	N/A	N/A	N/A	N/A	N/A	N/A	N/A	N/A	N/A	N/A	N/A	N/A	N/A	N/A	N/A	N/A	N/A	N/A	N/A	N/A	N/A	N/A
		12	N/A	N/A	N/A	N/A	N/A	N/A	N/A	N/A	N/A	N/A	N/A	N/A	N/A	N/A	N/A	N/A	N/A	N/A	N/A	N/A	N/A	N/A	N/A	N/A
		18	N/A	N/A	N/A	N/A	N/A	N/A	N/A	N/A	N/A	N/A	N/A	N/A	N/A	N/A	N/A	N/A	N/A	N/A	N/A	N/A	N/A	N/A	N/A	N/A
		24	0.0379354	0.0534181	0.05501	0.0425529	0.0438266	0.0343928	0.0481366	0.0537664	0.0574905	0.045561	0.044641	0.0527828	0.0573038	0.0499543	0.0582513	0.0435631	0.0568572	0.0478497	0.0581637	0.0543567	0.052024	0.0381775	0.0396627	0.0465565
		30	0.0475359	0.0475166	0.0485593	0.0445996	0.0502825	0.0527293	0.0537508	0.039525	0.0578387	0.0583304	0.0591475	0.0447959	0.0608097	0.0644284	0.0524257	0.0538236	0.0658171	0.061552	0.0564948	0.0609702	0.0658796	0.0467041	0.0644787	0.0565977
		36	0.049351	0.0459815	0.0377871	0.0520208	0.0488575	0.0525678	0.0580693	0.0582729	0.0665153	0.0545229	0.0630488	0.0573129	0.0609942	0.0688709	0.0638013	0.0562707	0.0537294	0.0614138	0.0601367	0.0610933	0.0577438	0.0578699	0.0632902	0.061595
		42	0.0440032	0.0411594	0.0248122	0.0507738	0.051011	0.0532552	0.0553277	0.0555792	0.0567738	0.058092	0.0549899	0.0594672	0.0668178	0.0612121	0.0632695	0.0651469	0.0603818	0.065946	0.0527505	0.064471	0.0482396	0.0606471	0.0656844	0.0645558
		48	0.029932	0.0274755	0.0199439	0.0484529	0.0458768	0.0492712	0.0456994	0.0409987	0.047061	0.0574721	0.0654848	0.0559587	0.052822	0.0585314	0.049351	0.0548559	0.0600085	0.0607685	0.0426884	0.0564377	0.0518831	0.0600868	0.0717076	0.0678139
		54	0.0135068	0.0179674	0.00958752	0.0399733	0.037799	0.0296705	0.0408935	0.0526005	0.046647	0.0504793	0.0610645	0.0610468	0.0468375	0.0517212	0.0500943	0.048464	0.0510606	0.0553593	0.0395323	0.0524927	0.0425442	0.0620445	0.0581637	0.0578704
		60	0.00752384	0.00881858	0.00409386	0.0269793	0.0297265	0.0251503	0.0354494	0.0400916	0.0376713	0.0449364	0.0468545	0.0499182	0.0412441	0.0387728	0.0337929	0.0565244	0.0538058	0.0506403	0.0341691	0.0431571	0.0407059	0.0540676	0.054308	0.0534574
		66	-0.000531187	0.00662567	-0.000880782	0.0195619	0.0160227	0.0208352	0.0286222	0.0313984	0.0364362	0.0492922	0.0514994	0.0504075	0.0302571	0.0361829	0.0313612	0.0525814	0.0513775	0.0453663	0.0360406	0.0384524	0.0431758	0.0525541	0.050984	0.0502421
		72	-0.000906688	-0.00229602	-0.00247496	0.00999161	0.0145674	0.0195314	0.0265514	0.0414143	0.0316356	0.0472408	0.050292	0.0508744	0.0306371	0.0325363	0.0304345	0.0507615	0.0441421	0.0475751	0.0314286	0.0318829	0.0332607	0.0501982	0.0531649	0.0482807
		78	0.000371065	-0.00941551	-0.00228509	0.0104464	0.00988816	0.0154892	0.0260993	0.0330246	0.0199893	0.0458231	0.0422739	0.0465146	0.026887	0.0245574	0.0241984	0.0532117	0.0455074	0.0411387	0.0295516	0.0234742	0.0308493	0.0505184	0.0555116	0.0509715
		84	-0.0023435	-0.00552741	-0.00375134	0.00837501	0.00961194	0.0109115	0.0209911	0.0215044	0.0196087	0.0495017	0.0467876	0.046452	0.0239123	0.0243524	0.0210723	0.0442346	0.0477851	0.0410421	0.022711	0.0184926	0.0198375	0.0530143	0.051007	0.0492774
		90	-0.00198886	-0.00726585	-0.00389435	0.00643701	0.0144264	0.00457168	0.0194766	0.0208681	0.0173501	0.0444431	0.0481115	0.0466669	0.019393	0.0231502	0.0167013	0.0411769	0.0438836	0.0415558	0.018542	0.0132562	0.0180747	0.0492876	0.0469289	0.0448596

[truncated: 2 more sheets: Sup 2, Sup 5]
