# Supplementary material for: Defined media reveal the essential role of lipid scavenging in supporting cancer cell proliferation
Source: J Biol Chem. 2025 Sep 8;301(10):110693. doi: 10.1016/j.jbc.2025.110693 (PMC12547238; doi:10.1016/j.jbc.2025.110693)
Supplement: Table S2 — Processed data for lipidomics experiments. [file mmc3.xlsx]

## Sheet: Fig 2A
	Figure 2A
			Cytivia_1	Cytivia_2	Gibco	Corning
	LPC	Replicate 1	110.575	137.102	170.455	184.416
		Replicate 2	106.039	147.23	182.519	196.171
		Replicate 3	109.475	146.038	182.596	203.739
	LPE	Replicate 1	23.1216	313.381	379.286	314.064
		Replicate 2	22.7293	316.271	421.679	335.474
		Replicate 3	25.1248	291.413	404.892	396.844
	PC	Replicate 1	167.687	180.064	274.806	305.488
		Replicate 2	166.075	175.946	287.102	313.326
		Replicate 3	160.547	186.682	298.727	325.393
	PE	Replicate 1	381.644	584.864	844.272	913.544
		Replicate 2	367.787	758.689	918.742	876.255
		Replicate 3	396.343	640.356	828.366	1111.45
	SE	Replicate 1	3128.71	1098.34	2591.37	2633.03
		Replicate 2	3114.06	5088.07	2790.78	3741.83
		Replicate 3	3415.61	2327.55	6240.41	1403.61
	SM	Replicate 1	53.0638	76.5995	109.173	106.227
		Replicate 2	50.986	74.6093	113.831	108.845
		Replicate 3	49.7016	75.3195	121.615	109.495
	TAG	Replicate 1	16.4481	11.3293	11.056	9.16954
		Replicate 2	18.0013	13.1543	11.6286	10.8286
		Replicate 3	15.7485	10.969	11.87	12.2845

## Sheet: Fig 2B
	Fig 2B
	Lipid	Replicate 1	Replicate 2	Replicate 3
	SE 27:1/20:4	123.386	130.483	140.555
	SE 27:1/18:2	61.1148	55.2573	64.8813
	SE 27:1/18:1	30.2586	30.908	32.0169
	SE 27:1/22:6	25.345	22.0987	24.8097
	SE 27:1/20:3	20.449	20.6122	21.9828
	PE38:1	9.04003	8.91612	9.38122
	SE 27:1/20:5	8.78867	8.18296	8.77034
	SE 27:1/18:3	7.61137	6.86226	7.08161
	SE 27:1/16:1	6.06488	6.60388	7.70092
	PE36:1	5.1574	4.97229	5.59711
	SE 27:1/22:5	4.21352	4.28193	4.87548
	PC34:1	3.52431	3.40941	3.3408
	LPC 16:0	3.08957	2.89071	3.03102
	PE40:4	2.91144	2.85505	3.17664
	SE 27:1/17:1	2.87297	2.4115	3.12995
	PE38:2	2.57861	2.49234	2.6841
	PE40:3	2.52894	2.52131	2.65738
	LPC 18:0	2.2465	2.11512	2.18202
	LPC 18:1	2.14635	2.18239	2.14111
	SM34:1;2	2.20292	2.0718	1.98826
	SE 27:1/20:1	1.79601	1.95137	2.42675
	PC38:4	2.06305	2.04891	1.9341
	PC36:1	1.98136	1.91766	1.92878
	PE42:4	1.81267	1.83236	1.81878
	PE40:2	1.68478	1.66401	1.74144
	PE40:1	1.70796	1.59773	1.6633
	SE 27:1/20:2	1.72034	1.65005	1.51644
	SE 27:1/23:1	1.51068	1.74004	1.59661
	PE36:0	1.60682	1.51214	1.62502
	PE42:5	1.51328	1.48178	1.65746
	SE 27:1/22:4	1.36033	1.2651	1.68527
	PE34:0	1.42433	1.25223	1.54882
	SE 27:1/25:4	1.19473	1.38868	1.38173
	SE 27:1/18:0	1.09301	1.33521	1.51393
	PE42:3	1.24916	1.1441	1.32104
	LPC 20:4	1.20075	1.15154	1.21631
	PC36:2	1.11066	1.13183	1.05466
	PE42:6	1.07395	1.03487	1.09488
	PC38:3	1.02307	1.03808	0.977055
	SE 27:1/23:2	1.0037	0.892631	1.11125
	SE 27:1/19:1	0.971285	0.916523	1.04337
	SE 27:1/19:2	0.935214	0.946794	1.04015
	LPE 20:0	0.876489	0.91077	0.910095
	SE 27:1/26:4	0.788496	0.951138	0.917573
	SE 27:1/21:1	0.850523	0.842418	0.836238
	PC40:6	0.801334	0.822689	0.794487
	PC36:4	0.787609	0.800109	0.76613
	SE 27:1/22:1	0.675583	0.748137	0.909105
	PC38:5	0.738941	0.739667	0.726392
	SE 27:1/24:1	0.656443	0.790577	0.644664
	PC40:5	0.700235	0.732233	0.644281
	PE38:0	0.688632	0.622128	0.680059
	LPE 18:0	0.63711	0.584613	0.708855
	SE 27:1/16:2	0.655562	0.548464	0.682544
	PC32:0	0.644224	0.596198	0.592541
	SE 27:1/24:2	0.601292	0.55842	0.661947
	SE 27:1/19:3	0.510197	0.635155	0.656119
	LPE 20:1	0.580119	0.553758	0.637236
	PE40:5	0.570084	0.589603	0.606149
	PE38:4	0.58836	0.55647	0.590514
	PE38:3	0.610969	0.514696	0.55282
	SM42:2;2	0.559124	0.554462	0.524564
	PC36:3	0.476433	0.486168	0.472171
	PC38:6	0.477503	0.46208	0.455643
	SE 27:1/22:3	0.455274	0.388094	0.450782
	SE 27:1/16:0	0.345612	0.359138	0.510497
	LPC 20:3	0.397342	0.368448	0.39295
	LPC 16:1	0.381636	0.367624	0.376211
	SE 27:1/24:4	0.400571	0.382149	0.311766
	PC34:2	0.363387	0.363056	0.363128
	PE36:2	0.40863	0.33811	0.342673
	SE 27:1/17:2	0.308785	0.34056	0.438719
	SE 27:1/24:6	0.356626	0.342285	0.389146
	SM36:1;2	0.350855	0.339036	0.333748
	LPC 18:2	0.334888	0.317962	0.342667
	PC40:4	0.326714	0.322677	0.316252
	PC34:0	0.334767	0.321037	0.308925
	LPC 22:6	0.322825	0.310857	0.326346
	TG 49:1	0.313099	0.336655	0.30473
	TG 49:2	0.307842	0.33252	0.287751
	SE 27:1/16:3	0.281338	0.265302	0.307577
	SM42:3;2	0.296254	0.292337	0.258703
	SM40:1;2	0.278979	0.275503	0.259873
	LPC 22:5	0.275563	0.257385	0.276674
	SM40:2;2	0.277446	0.267034	0.263904
	SE 27:1/24:3	0.264923	0.250944	0.28066
	PC35:1	0.268698	0.271139	0.253795
	PC32:1	0.2712	0.262734	0.257769
	SM34:2;2	0.257738	0.255505	0.267602
	SE 27:1/19:5	0.282526	0.197594	0.260297
	SE 27:1/24:5	0.255763	0.228286	0.250321
	SE 27:1/12:5	0.27272	0.31319	0.136665
	LPE 16:0	0.218443	0.223786	0.256292
	SE 27:1/23:4	0.139489	0.264353	0.271177
	SE 27:1/19:6	0.224709	0.215854	0.214217
	SE 27:1/21:3	0.23278	0.209263	0.210539
	SE 27:1/25:3	0.200748	0.186419	0.22308
	SE 27:1/23:5	0.164158	0.25769	0.166055
	PE42:2	0.201658	0.188036	0.197522
	SE 27:1/26:5	0.188869	0.171223	0.206617
	SM36:2;2	0.186928	0.18648	0.191125
	PE40:6	0.197471	0.180885	0.178663
	SE 27:1/21:4	0.143474	0.188404	0.223702
	PE34:1	0.193632	0.174553	0.179095
	SE 27:1/17:0	0.175542	0.155519	0.205727
	TG 53:5	0.165003	0.190357	0.159908
	PC38:2	0.168699	0.164927	0.162974
	SE 27:1/22:2	0.192431	0.105974	0.190729
	SM42:1;2	0.165894	0.163509	0.154206
	PC40:7	0.159123	0.166535	0.155029
	TG 53:6	0.152783	0.172894	0.151649
	PE36:3	0.198574	0.135918	0.139482
	LPC 22:4	0.156696	0.155921	0.158583
	PC33:1	0.153187	0.151097	0.151324
	SE 27:1/18:4	0.160413	0.134272	0.156569
	SE 27:1/21:5	0.137528	0.142386	0.166085
	TG 51:5	0.14006	0.152374	0.138879
	SM34:0;2	0.150842	0.139147	0.139332
	LPC 17:0	0.144513	0.145362	0.135448
	SE 27:1/21:2	0.116653	0.143126	0.151224
	SE 27:1/19:4	0.134115	0.128092	0.143746
	SE 27:1/26:3	0.0919369	0.150418	0.160151
	PE38:5	0.132139	0.130978	0.131811
	SE 27:1/20:0	0.102261	0.117504	0.15043
	SE 27:1/19:0	0.0502431	0.0938887	0.221856
	SE 27:1/14:0	0.096319	0.146452	0.115215
	SE 27:1/23:0	0.125355	0.0998075	0.129616
	TG 53:7	0.117609	0.122946	0.112967
	SM38:1;2	0.115862	0.107299	0.106748
	TG 51:4	0.101827	0.11627	0.100021
	SE 27:1/23:3	0.110276	0.103203	0.103063
	SM41:2;2	0.104849	0.101849	0.0998811
	LPC 15:0	0.102865	0.0906266	0.103779
	SE 27:1/15:4	0.0891673	0.112376	0.0901
	TG 50:1	0.0969698	0.101324	0.0831054
	SE 27:1/25:6	0.0678346	0.0994886	0.111651
	SE 27:1/25:1	0.132561	0.0618971	0.0840012
	SE 27:1/14:2	0.085243	0.126719	0.0660114
	LPC 17:1	0.0930885	0.085538	0.092643
	SM33:1;2	0.0902809	0.0856855	0.0913951
	TG 53:4	0.086445	0.0944069	0.0824002
	SE 27:1/17:3	0.0930054	0.0949861	0.0716388
	PC37:4	0.0864151	0.0866987	0.0858234
	LPC 18:3	0.0824983	0.0852058	0.0870605
	TG 55:7	0.0826859	0.0910015	0.0792594
	SM38:2;2	0.0795385	0.0877237	0.0841938
	PC38:7	0.0763511	0.0829605	0.0875069
	LPC 14:0	0.0824663	0.0792052	0.0846499
	TG 55:6	0.0804814	0.0893806	0.0741767
	SE 27:1/25:5	0.0988042	0.0645705	0.0771071
	PC36:0	0.0798141	0.0773438	0.0809013
	PC35:2	0.0765247	0.0756717	0.0725012
	PE40:0	0.0849051	0.0709562	0.0683649
	PC37:3	0.0750489	0.0765524	0.0717786
	SE 27:1/21:0	0.053868	0.0731917	0.0924266
	PC30:0	0.0757883	0.0697316	0.0696187
	LPC 20:1	0.0754371	0.0681842	0.0699534
	SE 27:1/20:6	0.109264	0.0740193	0.0295552
	SM32:1;2	0.0699031	0.0676643	0.0740444
	SM38:3;2	0.0631481	0.0676447	0.0693386
	SE 27:1/24:0	0.0522052	0.067414	0.077595
	TG 51:3	0.0600069	0.0650109	0.0580514
	LPE 22:3	0.0582547	0.0581736	0.0662249
	SM41:1;2	0.0605836	0.0601191	0.0580457
	SE 27:1/26:1	0.0521606	0.0593072	0.0671627
	SE 27:1/15:0	0.0870689	0.0423468	0.0434904
	TG 55:5	0.0560064	0.0594497	0.052154
	SM42:4;2	0.0556446	0.0561643	0.0553041
	PC39:4	0.0537704	0.0556121	0.0491038
	TG 51:2	0.0522163	0.0561845	0.0490514
	SE 27:1/22:0	0.0313392	0.0652678	0.05968
	LPE 18:1	0.051531	0.0487078	0.0502266
	PC37:2	0.0499722	0.0504967	0.0470134
	PC37:1	0.0506607	0.0484827	0.0449011
	SM41:3;2	0.0430832	0.0477933	0.0492953
	PC33:0	0.0476571	0.0458825	0.0438665
	PC39:5	0.0448795	0.0449602	0.0447432
	TG 55:8	0.0416914	0.0492333	0.0429424
	PC38:1	0.0428492	0.0430532	0.0414853
	PE42:1	0.0481382	0.0370819	0.041476
	TG 57:6	0.0403636	0.0462164	0.0376295
	PC31:0	0.0422382	0.0379873	0.041807
	LPC 20:2	0.041632	0.0400038	0.038886
	SM48:0;2	0.0372533	0.0401284	0.043032
	PC40:3	0.0403604	0.0382023	0.0384106
	SE 27:1/25:0	0.0467097	0.00282771	0.067432
	LPE 20:4	0.0331456	0.0365446	0.0398613
	SM40:3;2	0.0383819	0.0366712	0.0341445
	SE 27:1/26:2	0.0074936	0.0846459	0.0160522
	PC39:3	0.0370376	0.0347032	0.0356516
	SM48:1;2	0.033063	0.0318955	0.0416116
	SM46:0;2	0.0334937	0.0313893	0.0389078
	SM42:5;2	0.0342303	0.0341718	0.0351283
	LPC 20:5	0.034249	0.0330259	0.0361821
	LPC 13:0	0.0328728	0.0325694	0.0350953
	PC34:3	0.0336707	0.0329743	0.0314622
	TG 57:5	0.0306732	0.0341284	0.0290243
	PC40:8	0.0300283	0.0331685	0.0296421
	PC39:6	0.0318366	0.0313858	0.0295411
	PE32:0	0.0320026	0.0318194	0.0271386
	PC42:8	0.0298184	0.0315071	0.0286729
	TG 49:3	0.0286246	0.0332495	0.027169
	TG 48:1	0.0286746	0.0326426	0.0274023
	SE 27:1/23:6	0.0461615	0.0232992	0.0192317
	PC42:7	0.0294949	0.0284157	0.0293374
	PC42:9	0.0272463	0.0318921	0.0278542
	TG 55:4	0.0268851	0.0320238	0.0267705
	LPC 19:0	0.029261	0.0278485	0.0273436
	SE 27:1/14:1	0.0356953	0.0312107	0.0146691
	PC36:5	0.0275564	0.0271055	0.0267529
	SE 27:1/12:4	0.031299	0.0378965	0.0113895
	SE 27:1/18:5	0.0328707	0.0233599	0.0162076
	TG 52:5	0.0248824	0.0249701	0.021583
	TG 48:2	0.0217155	0.0269923	0.0213739
	LPC 19:1	0.024544	0.0222554	0.0231848
	LPE 22:4	0.0226701	0.0226792	0.0234073
	LPC 20:0	0.0244481	0.022257	0.0216376
	SM50:1;2	0.0213963	0.0240557	0.0219889
	TG 57:7	0.0228421	0.0237166	0.0202152
	PC42:6	0.0221883	0.0225856	0.021368
	SE 27:1/26:6	0.0125534	0.0182976	0.0351771
	SM36:0;2	0.0222469	0.0216918	0.0216278
	PE34:2	0.0411525	0.0126226	0.0101922
	SM40:0;2	0.0216161	0.021694	0.0204621
	LPE 20:3	0.0209322	0.0188241	0.0227707
	TG 50:2	0.0200103	0.0221898	0.0192067
	PE38:6	0.0200479	0.0178905	0.023353
	PC41:6	0.0209843	0.0205167	0.0195647
	TG 57:4	0.0202964	0.0223707	0.0181709
	SM48:2;2	0.0165914	0.0207385	0.0228456
	PC35:0	0.0204027	0.0188562	0.0183379
	SM50:2;2	0.0165507	0.0160825	0.0216638
	TG 51:1	0.0177389	0.0201867	0.016291
	TG 49:0	0.0178854	0.0185384	0.0160731
	SE 27:1/25:2	0.0214709	0.0148297	0.0157439
	PC41:5	0.0173474	0.0175717	0.0165995
	PC37:5	0.0168864	0.0178692	0.0163426
	SE 27:1/17:6	0.0206119	0.0123386	0.017836
	PE32:1	0.0226379	0.013655	0.0143997
	PC35:4	0.0174284	0.0168638	0.0159205
	TG 52:1	0.0177061	0.0166689	0.014314
	PC35:3	0.018099	0.0155963	0.014903
	SM32:2;2	0.0110269	0.0158757	0.021471
	PC40:9	0.0161903	0.0166136	0.0155446
	TG 53:3	0.0153033	0.0182748	0.0142319
	PC42:5	0.0155292	0.0170306	0.0146691
	SM46:1;2	0.0138853	0.015475	0.0174438
	LPE 22:6	0.0146281	0.0152666	0.0159211
	SE 27:1/15:5	0.0201073	0.0156496	0.00957579
	SM38:0;2	0.015543	0.0151607	0.014532
	TG 52:4	0.0150715	0.0155098	0.0132402
	SM50:0;2	0.0143956	0.014033	0.0149793
	TG 54:4	0.0146968	0.0159506	0.0114668
	TG 54:2	0.0154049	0.0144435	0.0114351
	TG 54:6	0.0137666	0.015048	0.0117085
	SM43:2;2	0.0128446	0.0131382	0.0128014
	TG 54:5	0.0139337	0.0135256	0.0108029
	SM36:3;2	0.0114757	0.0128241	0.0131768
	SE 27:1/13:2	0.0172044	0.0064523	0.0136676
	SE 27:1/21:6	0.0168099	0.0121864	0.00657731
	SE 27:1/17:5	0.0148788	0.00272303	0.0177454
	SE 27:1/17:4	0.0121235	0.0164985	0.00637489
	SM40:4;2	0.0112802	0.0129478	0.010397
	LPE 20:2	0.0107339	0.0103998	0.0131385
	SM42:0;2	0.0120943	0.0112336	0.0104933
	SE 27:1/13:0	0.0326684	0	0
	PC33:2	0.012099	0.01024	0.00923233
	LPE 22:5	0.0102159	0.0104454	0.0101932
	SM44:0;2	0.0095809	0.00978814	0.0114569
	LPC 22:3	0.00980135	0.00925976	0.0100703
	TG 54:3	0.00950828	0.0105912	0.00880456
	SE 27:1/13:4	0.0105962	0.0107704	0.0073767
	SM50:3;2	0.00862581	0.00908919	0.0109236
	PC34:4	0.00963516	0.00991765	0.00891084
	TG 52:2	0.01088	0.0102472	0.00732277
	SE 27:1/15:1	0.0103559	0.00695282	0.0108137
	SM44:3;2	0.00903011	0.00934871	0.00841271
	LPC 18:4	0.0088718	0.00857862	0.00927931
	TG 53:2	0.00918306	0.00925273	0.0080438
	SM44:2;2	0.0092764	0.00849575	0.00836302
	TG 53:1	0.00914518	0.00929482	0.00760415
	TG 54:1	0.00845433	0.0092232	0.00728957
	SE 27:1/26:0	0.0212079	0.000498257	0.00325454
	SM43:3;2	0.00824734	0.00796025	0.00805609
	LPC 19:3	0.00803717	0.007749	0.00829672
	PC41:8	0.00750891	0.00822467	0.00794305
	TG 48:0	0.00864194	0.00783418	0.00667215
	PI34:4	0.00541328	0.00718949	0.00917177
	LPC 21:3	0.00712594	0.00743965	0.00720235
	PC41:4	0.00757888	0.00692438	0.0061665
	LPC 19:2	0.00704742	0.00654267	0.00660391
	PE42:0	0.0103933	0.000735513	0.00833351
	LPC 15:1	0.00661847	0.00638711	0.00621718
	SM48:3;2	0.00518404	0.00673649	0.00681821
	PC41:7	0.00574135	0.00637546	0.00627645
	SM52:1;2	0.0058246	0.00664468	0.00559979
	LPE 18:3	0.00713645	0.00539187	0.00534209
	PC32:2	0.00641887	0.0057015	0.00544279
	SM52:2;2	0.00652904	0.00554679	0.00546605
	PC42:10	0.00588891	0.0060171	0.00551716
	TG 50:0	0.00672575	0.00573986	0.00489327
	PC39:2	0.00596555	0.00569071	0.00531801
	TG 55:3	0.00564575	0.00621564	0.00509427
	PC37:6	0.00584154	0.00547405	0.00480965
	PC31:1	0.00572784	0.00528218	0.00482128
	PC40:2	0.00534348	0.00530005	0.00505727
	PC42:4	0.00534885	0.00534212	0.0049424
	SM52:3;2	0.00476725	0.0043165	0.00632829
	SE 27:1/15:3	0.00751256	0.00671842	0.00100664
	SE 27:1/13:1	0.0151635	0	0
	LPE 18:2	0.00501855	0.00518397	0.00494601
	SM32:0;2	0.00521414	0.00489982	0.00499719
	SE 27:1/14:5	0.0131117	0.00155143	0.00029224
	SM46:2;2	0.00474344	0.00464054	0.00554698
	PI37:4	0.00450245	0.0064349	0.00397248
	PI35:1	0.00408692	0.00567024	0.00513998
	SM43:1;2	0.00481515	0.00461378	0.00454737
	LPC 17:4	0.00440658	0.00472143	0.00482999
	PC33:3	0.00587423	0.00411176	0.00375374
	TG 56:6	0.00481348	0.00471801	0.00399039
	SE 27:1/16:6	0.00940701	0.00341888	0.000477951
	TG 52:3	0.00415525	0.00411137	0.00490236
	PI35:0	0.00406971	0.00514021	0.00335078
	SM34:3;2	0.0038111	0.00421224	0.0045172
	SM50:4;2	0.00339157	0.00439531	0.00452966
	SM41:0;2	0.00479078	0.00409144	0.00338651
	PI40:6	0.00323443	0.00451591	0.00435274
	SM52:4;2	0.00236853	0.00406347	0.00550826
	SM44:1;2	0.0037432	0.00403705	0.004009
	LPC 22:1	0.00423247	0.00378415	0.00366577
	PC39:7	0.00349197	0.00439862	0.00378588
	PC35:5	0.00390696	0.00396214	0.00354703
	LPC 16:2	0.00381532	0.00361732	0.00384335
	TG 55:2	0.00383054	0.00393635	0.00312553
	SM45:0;2	0.0028848	0.00358128	0.00439473
	SE 27:1/14:6	0.0107775	0	0
	PE34:3	0.0101053	0.000262718	0.000266131
	LPE 16:1	0.00354805	0.00371787	0.00335955
	PI38:4	0.00311559	0.00425945	0.00284382
	LPE 20:5	0.00184493	0.00290195	0.00537355
	SM52:0;2	0.00313818	0.00303155	0.00379835
	SE 27:1/18:6	0.00980064	0	0
	TG 56:5	0.00366527	0.00340226	0.00268589
	PI33:2	0.0024096	0.00302192	0.0038894
	SE 27:1/16:4	0.0048156	0.00201252	0.00231634
	TG 51:0	0.00312596	0.00344425	0.00256317
	PI37:3	0.00352759	0.0025363	0.00297729
	PI35:2	0.00266142	0.00289875	0.00324847
	PI37:1	0.00252062	0.00307593	0.00316519
	LPC 14:2	0.00305096	0.00265043	0.00292564
	TG 56:4	0.00340532	0.0029256	0.00228072
	LPC 19:4	0.00293959	0.00283961	0.00273873
	TG 57:3	0.00288347	0.00271082	0.00274158
	PI36:0	0.00220843	0.00308414	0.00301653
	LPC 22:0	0.00279297	0.00281837	0.0023683
	TG 55:1	0.00268612	0.00263979	0.00256412
	LPC 17:3	0.00270004	0.00232824	0.00265942
	SM52:5;2	0.00226124	0.00125431	0.00404831
	PC42:11	0.00279145	0.00248484	0.0022158
	SE 27:1/15:2	0.00599552	0.00143264	0
	LPC 13:3	0.00245779	0.00172475	0.0031841
	PC32:3	0.00226156	0.00258904	0.00237353
	PC38:0	0.00251226	0.002474	0.00222615
	LPC 16:3	0.00243841	0.00203625	0.00255914
	PI43:0	0.00209083	0.00204489	0.00265481
	PC40:1	0.00241249	0.00238168	0.00190799
	TG 56:7	0.00239692	0.00217239	0.00212814
	PC37:0	0.002509	0.00214481	0.0018382
	TG 52:0	0.00206753	0.0022413	0.00155597
	TG 53:0	0.00186737	0.00220616	0.00152902
	PC30:1	0.00199574	0.00173566	0.00181891
	LPC 19:6	0.00184295	0.00186242	0.00181623
	PC36:6	0.00171689	0.00187816	0.00163085
	LPC 14:1	0.00173415	0.00155572	0.00168031
	PI39:4	0.00138445	0.00187007	0.00161547
	PC25:1	0.00163325	0.00144784	0.00175196
	SE 27:1/12:1	0.00468045	0	0
	PI38:3	0.00180126	0.00161574	0.00116605
	PC26:1	0.00165098	0.00116262	0.00170291
	SE 27:1/13:5	0.00200391	0.000381245	0.00211091
	LPC 22:2	0.00145461	0.00134876	0.00137636
	PI37:2	0.00107422	0.00162083	0.00147035
	LPC 17:2	0.0013251	0.00123708	0.00148
	SM52:6;2	0.00170945	0.000842915	0.00138775
	PI39:3	0.00118177	0.00137801	0.00135272
	PC42:2	0.00156413	0.00126786	0.0010381
	PI33:3	0.00106696	0.00124678	0.00153487
	PI33:0	0.00116962	0.00127283	0.00138523
	PI34:0	0.00105636	0.00118992	0.00154809
	PC39:1	0.00142151	0.00111998	0.00111451
	LPC 19:5	0.00125706	0.00124287	0.00112922
	LPC 21:0	0.00132709	0.00113228	0.00107639
	SM50:5;2	0.00127713	0.00091817	0.0013285
	LPC 21:2	0.00125782	0.00110802	0.00108286
	LPC 21:1	0.00120342	0.00109151	0.00113847
	PC25:2	0.00327152	1.48861e-06	4.04256e-05
	SM48:4;2	0.000842234	0.001132	0.00128631
	TG 54:0	0.00126059	0.00106838	0.000832749
	LPC 21:4	0.000997034	0.000987524	0.00109894
	LPC 16:4	0.00100491	0.000753832	0.00127159
	SE 27:1/13:3	0.00262007	0.000347762	0
	PC33:4	0.00105546	0.000982843	0.000862989
	LPC 20:6	0.000942578	0.00087998	0.00104204
	PC28:0	0.00109996	0.00145015	0.000278786
	PC41:3	0.00135895	0.000584119	0.000816083
	PI41:6	0.000546875	0.00118481	0.000965278
	PC29:0	0.000944547	0.000960852	0.000728862
	PI40:1	0.000671536	0.000884748	0.00105025
	PC43:12	0.00073178	0.00100919	0.000865184
	PC44:10	0.000831803	0.00101753	0.000752596
	PC44:11	0.00107147	0.000808687	0.000717652
	PC41:2	0.000458064	0.00092395	0.00104121
	PC42:3	0.00100952	0.000774202	0.000624225
	PC44:12	0.000677627	0.000847443	0.000820406
	SE 27:1/15:6	0.00142511	0	0.000910209
	SM43:0;2	0.00054375	0.00075124	0.00099442
	PC25:0	0.00080963	0.000722002	0.000754712
	TG 56:0	0.000406895	0.00119235	0.000594808
	LPC 18:6	0.00204584	7.24289e-07	0
	LPC 15:3	0.000857673	0.000614278	0.000567201
	SE 27:1/16:5	0.00161524	0	0.00042107
	SM46:3;2	0.000716557	0.00045368	0.000861266
	SE 27:1/12:3	0.000586109	0.000977652	0.000466802
	PI41:5	0.000562069	0.000611468	0.000809357
	PI36:1	0.00059925	0.000679788	0.000688189
	PI35:4	0.000640904	0.000457425	0.000839169
	PI32:0	0.000394602	0.000796259	0.000693995
	PC31:2	0.00121499	0.000380727	0.000273398
	PI40:5	0.000372864	0.000507561	0.000934261
	PC35:6	0.000591363	0.000539852	0.000627074
	PI39:5	0.000797006	0.000462592	0.000497174
	PC29:2	0.00167309	3.36434e-05	1.47386e-05
	PI32:2	0.000451263	0.000419999	0.000841482
	PI35:3	0.000484826	0.000649379	0.000574525
	LPC 15:2	0.000589343	0.000589069	0.000522495
	PC37:7	0.000665399	0.000525772	0.00046041
	PC42:1	0.000743741	0.000557556	0.000300697
	PC44:5	0.000562456	0.000576782	0.000446271
	PC40:12	0.000608826	0.000499136	0.000477473
	PC27:2	0.00151494	3.14859e-05	4.22366e-06
	PC29:1	0.000667862	0.000411906	0.000386428
	PC30:4	0.000439298	0.0010109	1.01404e-05
	PC41:9	0.000389326	0.000489813	0.000555653
	TG 56:3	0.000519558	0.000395973	0.000467597
	TG 56:1	0.000965145	0.00022336	0.000166851
	LPC 21:5	0.000470165	0.000398125	0.000469553
	PC44:8	0.000409944	0.000551455	0.00030695
	PC29:6	0.000414797	0.000369901	0.000474402
	PC37:9	8.37906e-05	0.00108528	7.36828e-05
	PI35:5	0.00034601	0.000418882	0.000470627
	PI39:2	0.000423123	0.000388082	0.000408196
	PC39:8	0.000411042	0.000562629	0.00024517
	PI39:7	8.5791e-05	1.86621e-06	0.00111405
	PC38:8	0.00040011	0.000429919	0.000363383
	PC43:9	0.000219228	0.000335371	0.00063867
	LPC 13:1	0.000407269	0.000413341	0.000345993
	PI38:5	0.000279883	0.000510655	0.000365795
	PC44:4	0.000508225	0.000374007	0.000271255
	LPC 17:5	0.000202864	0.000317418	0.000570761
	PC43:8	0.000357934	0.00035462	0.000357853
	PC42:12	0.000380403	0.000390026	0.000296824
	PC39:10	0.000367012	0.000549182	0.000148253
	PI34:1	0.000594657	0.00024702	0.000204006
	PC37:8	0.000302945	0.000513509	0.000218915
	SE 27:1/14:4	0.000993251	0	0
	TG 57:2	0.000317752	0.000482108	0.000158628
	PC39:11	0.000452684	0.000259774	0.000213553
	PC44:6	0.000198602	0.000385938	0.000325799
	PI41:4	0.000229982	0.000245375	0.000433292
	PI39:1	0.000345027	0.0002284	0.0003338
	PC44:9	0.000267122	0.000303167	0.00031272
	PC36:12	0.000348069	0.000286912	0.000236401
	PC43:6	0.000703268	7.60246e-05	8.25464e-05
	PC32:5	0.000305415	0.000336928	0.000216618
	PC37:12	0.000302381	0.000495384	5.08566e-05
	PC43:3	0.00061732	7.54837e-07	0.000206684
	PC44:3	0.000329762	0.000242269	0.000240021
	PI36:2	0.000105173	0.00030971	0.000388065
	PC32:6	0.000175252	0.000367879	0.000256057
	LPC 14:3	0.000158678	0.000456023	0.000167465
	SE 27:1/12:2	0.000747196	0	0
	PI32:1	0.000269901	0.000181084	0.000294382
	PI38:0	0.000278039	0.000218762	0.000238458
	PC35:8	0.000317168	0.000202086	0.000197152
	PI36:4	0.000228127	0.000257066	0.00023
	PI33:1	0.000195951	0.000315115	0.000202014
	PI41:1	0.00030246	0.000137888	0.000214768
	PI39:6	0.000160801	0.000306519	0.000136098
	PC43:10	3.49246e-05	0.000237192	0.000301709
	PC43:4	0.000557717	0	1.06714e-05
	PC34:5	0.000175863	0.00017097	0.00021653
	PC39:9	0.000219242	0.000229077	0.000114877
	PI38:2	0.000364882	0.000136916	5.39611e-05
	PC36:7	5.81986e-05	0.000492474	2.11389e-06
	PC39:0	0.000306326	2.21062e-05	0.000223484
	LPC 12:0	0.00023103	0.000183652	0.000134753
	PI43:9	0.000228286	0.000122162	0.000189739
	PI38:7	0.000166821	0.000237545	0.000126235
	TG 56:2	0.000237065	0.00012898	0.00013015
	PI42:6	0.00021357	0.000130091	0.000144103
	PC38:12	1.19494e-05	0.000326057	0.000144037
	PC44:1	0.000239659	0.000130993	0.000109132
	PC36:9	0.000227838	0.00015902	8.30486e-05
	PC44:7	0.000131556	0.000239401	8.87404e-05
	PC43:11	4.82615e-05	0.000399146	6.67762e-06
	PC41:1	0.000187259	0.000174107	8.41499e-05
	PC38:9	0.000155732	0.000165142	0.000108593
	PI44:4	0.000124885	0.000169716	0.000117701
	PI36:3	0.000272697	8.6492e-05	5.01792e-05
	PC40:0	0.000150504	0.000100718	0.000154114
	TG 55:0	4.81751e-05	0.000206188	0.000141754
	PC43:7	0.00010017	4.69604e-05	0.000236722
	PI38:1	0.000179462	0.000108264	9.51999e-05
	PC44:2	0.000143471	0.000139443	9.51434e-05
	PI43:8	0.000303124	1.29629e-05	4.02084e-05
	PI40:0	0.000107902	0.000142199	9.20613e-05
	PI43:5	6.36679e-05	0.00010993	0.000160533
	SE 27:1/13:6	0.000244041	8.9319e-05	0
	PI35:6	2.7376e-06	0.000210836	0.000118327
	PI34:2	0.000159241	0.000107555	4.98463e-05
	PI41:2	0.000116396	0.000111115	8.89886e-05
	PC31:3	0.000297826	7.88598e-06	7.10641e-06
	PI43:2	3.54951e-05	3.18448e-05	0.00021028
	PI42:0	5.42487e-05	0.000123748	9.55855e-05
	PC41:12	0.000198435	7.20403e-05	0
	PC30:6	6.11073e-05	8.88938e-05	0.000118881
	PI38:6	5.47276e-05	0.000120135	8.2249e-05
	PC43:5	0.000159284	4.07041e-05	5.53843e-05
	PC38:11	0.000109824	7.61711e-05	6.16656e-05
	LPC 15:4	0.000173777	6.08432e-05	8.13779e-06
	PI37:5	7.90346e-05	2.66033e-05	0.000136874
	TG 57:0	0.000127618	5.0595e-05	5.95379e-05
	PI40:2	8.50589e-05	5.56724e-05	9.01119e-05
	PC28:2	0.000185638	9.56349e-06	1.15489e-05
	LPC 15:6	0.000145096	5.48814e-05	3.99457e-06
	PC35:7	2.04529e-05	0.000175757	0
	PC31:5	2.04407e-05	7.82535e-05	9.70152e-05
	PC30:2	9.81329e-05	6.60032e-06	8.21662e-05
	PC40:11	2.42808e-05	9.81925e-05	6.23344e-05
	PI42:2	5.21035e-05	8.35175e-05	4.68545e-05
	PI42:5	6.00494e-05	7.49113e-05	3.13957e-05
	PC31:6	0	5.2734e-05	0.000113564
	PI33:4	2.05058e-06	3.55455e-05	0.000127321
	LPE 14:0	3.91041e-05	0	0.000121121
	PI43:1	4.06053e-05	4.12658e-05	7.77411e-05
	PI40:3	6.34687e-05	5.26584e-05	3.95747e-05
	PC33:5	0	0.000146812	7.1425e-06
	TG 57:1	0.000101729	3.17281e-05	1.98991e-05
	PI41:3	3.34417e-05	1.23606e-05	0.000105661
	PC40:10	2.40524e-05	9.31695e-05	2.4585e-05
	LPC 21:6	6.44011e-05	4.10589e-05	3.48813e-05
	PI42:9	1.33299e-06	4.19706e-05	9.55806e-05
	PC27:3	6.03786e-05	2.63598e-05	4.96885e-05
	PC36:8	7.16274e-05	4.62102e-05	1.74393e-05
	LPC 18:5	3.09874e-05	4.46217e-05	5.95014e-05
	PI39:8	1.72468e-05	2.44632e-06	0.000114469
	PI44:3	4.08451e-05	5.37133e-05	3.78235e-05
	PI42:3	1.61973e-05	7.27354e-05	4.00326e-05
	PI41:7	5.50482e-05	6.66866e-05	5.4536e-06
	PI44:7	2.75808e-05	1.23229e-05	8.31705e-05
	PI39:0	4.6053e-05	1.65696e-05	5.94298e-05
	PI42:7	5.79631e-06	2.62686e-05	8.97205e-05
	PI40:4	4.42703e-05	3.77972e-05	3.88733e-05
	PI42:4	7.13932e-05	1.81392e-05	2.7676e-05
	PC41:11	0.000103351	0	1.1796e-05
	PC31:4	2.4518e-05	5.94178e-05	3.0019e-05
	PI41:0	2.24037e-05	4.31817e-05	4.3478e-05
	PI42:8	3.91637e-05	9.99777e-06	5.35186e-05
	PI37:0	2.68232e-05	3.21795e-05	3.94111e-05
	PI33:5	1.41344e-05	1.35684e-05	6.95727e-05
	PI44:9	8.34642e-06	2.54858e-05	6.29428e-05
	PI44:6	1.84034e-05	6.69094e-05	2.45348e-06
	LPC 14:4	6.27814e-05	2.22556e-05	0
	PC24:1	3.28248e-05	3.70296e-05	1.49837e-05
	PI36:5	5.61438e-05	0	2.26282e-05
	PC42:0	6.0791e-06	5.06795e-05	1.99001e-05
	PI33:6	3.02008e-05	3.53093e-05	8.72275e-06
	PI34:3	8.26654e-06	1.03626e-05	5.26189e-05
	PI44:1	2.97103e-05	2.21133e-05	1.88763e-05
	PI43:4	5.82288e-05	4.35247e-06	8.00993e-06
	PC41:0	6.07126e-05	8.9432e-06	0
	PC27:0	2.11882e-05	7.24281e-06	3.86067e-05
	SE 27:1/14:3	6.58334e-05	0	0
	PC26:5	4.55727e-05	8.87455e-06	1.08958e-05
	LPC 17:6	2.89075e-05	2.8202e-05	6.97119e-06
	PI44:2	1.31518e-05	1.96087e-06	4.73152e-05
	PI43:7	1.1306e-06	1.897e-05	4.04311e-05
	PC33:6	2.40446e-05	1.48128e-05	2.07422e-05
	PI44:5	3.84307e-05	1.55378e-06	1.90509e-05
	PC43:1	3.32796e-05	1.90446e-05	4.77694e-06
	PC24:2	5.27719e-05	3.94859e-06	0
	PI43:3	8.10866e-06	4.68834e-05	5.69889e-07
	PC24:0	8.88323e-06	1.40591e-05	3.25062e-05
	PC32:4	2.01777e-06	2.74513e-05	2.53454e-05
	PI41:8	3.27239e-05	1.24351e-05	8.19966e-06
	PC30:5	0	3.88676e-05	1.24523e-05
	PI44:0	0	0	5.1122e-05
	PI44:8	5.45242e-06	1.8846e-06	3.66029e-05
	LPC 16:5	2.0533e-05	1.87088e-05	4.61311e-06
	PC26:0	7.6989e-06	1.11386e-05	2.47913e-05
	PC24:5	1.41649e-05	1.27301e-05	1.64377e-05
	PC37:10	4.73645e-06	3.73799e-05	0
	PC27:1	3.3619e-05	7.88814e-06	0
	PC25:4	1.15496e-05	6.62894e-06	2.05184e-05
	PI37:6	3.45905e-06	3.47376e-05	0
	PC27:4	2.70787e-06	1.48842e-05	2.02458e-05
	PI43:6	1.46851e-05	1.65474e-05	5.72315e-06
	PC28:1	3.42421e-05	0	0
	LPC 13:6	8.32904e-06	8.43713e-06	1.46529e-05
	PI42:1	1.59042e-05	7.01515e-06	7.58008e-06
	PC38:10	1.47837e-05	1.56086e-05	0
	PC43:0	1.90806e-05	1.05911e-05	0
	PC44:0	2.51506e-05	0	4.3274e-06
	PC35:9	2.43565e-05	0	2.90515e-06
	PC24:4	2.22814e-06	2.40202e-05	0
	LPC 12:1	1.99166e-05	6.25915e-06	0
	PC29:3	8.4441e-06	4.30198e-06	1.27926e-05
	PC26:2	5.87886e-06	0	1.77139e-05
	PC30:3	9.95897e-06	1.19236e-05	0
	PI34:6	0	0	2.0842e-05
	PC41:10	3.04963e-06	1.30816e-05	4.20362e-06
	LPC 16:6	1.57709e-05	2.24488e-06	0
	PC28:3	7.19695e-06	9.78879e-06	0
	LPC 12:2	1.46975e-05	5.63142e-07	0
	PC26:4	0	1.24201e-05	2.64531e-06
	PC25:5	1.21389e-05	0	1.07357e-06
	PC27:5	0	1.67468e-06	1.12172e-05
	PC24:3	0	2.59782e-06	9.43111e-06
	PC43:2	2.16837e-06	1.55477e-06	6.46599e-06
	LPC 13:4	0	0	9.26175e-06
	PC39:12	0	0	9.12998e-06
	PC34:6	8.565e-06	0	0
	PC36:11	8.31062e-06	0	0
	PC26:3	2.09373e-06	3.12274e-06	1.98759e-06
	PC28:4	0	5.82587e-06	0
	PC37:11	1.76271e-06	0	3.92056e-06
	LPC 12:4	0	0	5.49043e-06
	PC36:10	3.32721e-06	4.28058e-07	0
	LPC 15:5	2.92316e-06	0	0
	PC29:4	0	2.79008e-06	0
	PC26:6	0	2.66425e-06	0
	PI34:5	0	0	2.26724e-06
	PC29:5	2.04814e-06	0	0
	PC28:6	0	1.05667e-06	7.97146e-07
	PC27:6	0	8.14694e-07	0
	LPC 14:5	0	6.83675e-07	0

## Sheet: Fig 2C, S3
	Fig 2C					Fig S3
	Media lipid class concentration (uM)					Media lipid concentration (uM)
	Lipid	Replicate 1	Replicate 2	Replicate 3		Lipid	Replicate 1	Replicate 2	Replicate 3
	LPC	11.0575	10.6039	10.9475		LPC 14:0	0.0824663	0.0792052	0.0846499
	LPE	2.31216	2.27293	2.51248		LPC 15:0	0.102865	0.0906266	0.103779
	PC	16.7687	16.6075	16.0547		LPC 16:0	3.08957	2.89071	3.03102
	PE	38.1644	36.7787	39.6343		LPC 16:1	0.381636	0.367624	0.376211
	SE	313.06	311.577	341.767		LPC 17:0	0.144513	0.145362	0.135448
	SM	5.11751	4.92737	4.76354		LPC 17:1	0.0930885	0.085538	0.092643
	TAG	1.64481	1.80013	1.57485		LPC 18:0	2.2465	2.11512	2.18202
						LPC 18:1	2.14635	2.18239	2.14111
						LPC 18:2	0.334888	0.317962	0.342667
						LPC 18:3	0.0824983	0.0852058	0.0870605
						LPC 20:3	0.397342	0.368448	0.39295
						LPC 20:4	1.20075	1.15154	1.21631
						LPC 22:4	0.156696	0.155921	0.158583
						LPC 22:5	0.275563	0.257385	0.276674
						LPC 22:6	0.322825	0.310857	0.326346
						LPE 16:0	0.218443	0.223786	0.256292
						LPE 18:0	0.63711	0.584613	0.708855
						LPE 20:0	0.876489	0.91077	0.910095
						LPE 20:1	0.580119	0.553758	0.637236
						PC32:0	0.644224	0.596198	0.592541
						PC32:1	0.2712	0.262734	0.257769
						PC33:1	0.153187	0.151097	0.151324
						PC34:0	0.334767	0.321037	0.308925
						PC34:1	3.52431	3.40941	3.3408
						PC34:2	0.363387	0.363056	0.363128
						PC35:1	0.268698	0.271139	0.253795
						PC35:2	0.0765247	0.0756717	0.0725012
						PC36:0	0.0798141	0.0773438	0.0809013
						PC36:1	1.98136	1.91766	1.92878
						PC36:2	1.11066	1.13183	1.05466
						PC36:3	0.476433	0.486168	0.472171
						PC36:4	0.787609	0.800109	0.76613
						PC37:3	0.0750489	0.0765524	0.0717786
						PC37:4	0.0864151	0.0866987	0.0858234
						PC38:2	0.168699	0.164927	0.162974
						PC38:3	1.02307	1.03808	0.977055
						PC38:4	2.06305	2.04891	1.9341
						PC38:5	0.738941	0.739667	0.726392		16.7687	16.6075	16.0547
						PC38:6	0.477503	0.46208	0.455643
						PC38:7	0.0763511	0.0829605	0.0875069
						PC40:4	0.326714	0.322677	0.316252
						PC40:5	0.700235	0.732233	0.644281
						PC40:6	0.801334	0.822689	0.794487
						PC40:7	0.159123	0.166535	0.155029
						PE34:0	1.42433	1.25223	1.54882
						PE34:1	0.193632	0.174553	0.179095
						PE36:0	1.60682	1.51214	1.62502
						PE36:1	5.1574	4.97229	5.59711
						PE36:2	0.40863	0.33811	0.342673
						PE36:3	0.198574	0.135918	0.139482
						PE38:0	0.688632	0.622128	0.680059
						PE38:1	9.04003	8.91612	9.38122
						PE38:2	2.57861	2.49234	2.6841
						PE38:3	0.610969	0.514696	0.55282
						PE38:4	0.58836	0.55647	0.590514
						PE38:5	0.132139	0.130978	0.131811
						PE40:0	0.0849051	0.0709562	0.0683649
						PE40:1	1.70796	1.59773	1.6633
						PE40:2	1.68478	1.66401	1.74144
						PE40:3	2.52894	2.52131	2.65738
						PE40:4	2.91144	2.85505	3.17664
						PE40:5	0.570084	0.589603	0.606149
						PE40:6	0.197471	0.180885	0.178663
						PE42:2	0.201658	0.188036	0.197522
						PE42:3	1.24916	1.1441	1.32104
						PE42:4	1.81267	1.83236	1.81878
						PE42:5	1.51328	1.48178	1.65746
						PE42:6	1.07395	1.03487	1.09488
						SE 27:1/12:5	0.27272	0.31319	0.136665
						SE 27:1/14:0	0.096319	0.146452	0.115215
						SE 27:1/14:2	0.085243	0.126719	0.0660114
						SE 27:1/15:4	0.0891673	0.112376	0.0901
						SE 27:1/16:0	0.345612	0.359138	0.510497
						SE 27:1/16:1	6.06488	6.60388	7.70092
						SE 27:1/16:2	0.655562	0.548464	0.682544
						SE 27:1/16:3	0.281338	0.265302	0.307577
						SE 27:1/17:0	0.175542	0.155519	0.205727
						SE 27:1/17:1	2.87297	2.4115	3.12995
						SE 27:1/17:2	0.308785	0.34056	0.438719
						SE 27:1/17:3	0.0930054	0.0949861	0.0716388
						SE 27:1/18:0	1.09301	1.33521	1.51393
						SE 27:1/18:1	30.2586	30.908	32.0169
						SE 27:1/18:2	61.1148	55.2573	64.8813
						SE 27:1/18:3	7.61137	6.86226	7.08161
						SE 27:1/18:4	0.160413	0.134272	0.156569
						SE 27:1/19:0	0.0502431	0.0938887	0.221856
						SE 27:1/19:1	0.971285	0.916523	1.04337
						SE 27:1/19:2	0.935214	0.946794	1.04015
						SE 27:1/19:3	0.510197	0.635155	0.656119
						SE 27:1/19:4	0.134115	0.128092	0.143746
						SE 27:1/19:5	0.282526	0.197594	0.260297
						SE 27:1/19:6	0.224709	0.215854	0.214217
						SE 27:1/20:0	0.102261	0.117504	0.15043
						SE 27:1/20:1	1.79601	1.95137	2.42675
						SE 27:1/20:2	1.72034	1.65005	1.51644
						SE 27:1/20:3	20.449	20.6122	21.9828
						SE 27:1/20:4	123.386	130.483	140.555
						SE 27:1/20:5	8.78867	8.18296	8.77034
						SE 27:1/21:0	0.053868	0.0731917	0.0924266
						SE 27:1/21:1	0.850523	0.842418	0.836238
						SE 27:1/21:2	0.116653	0.143126	0.151224
						SE 27:1/21:3	0.23278	0.209263	0.210539
						SE 27:1/21:4	0.143474	0.188404	0.223702
						SE 27:1/21:5	0.137528	0.142386	0.166085
						SE 27:1/22:1	0.675583	0.748137	0.909105
						SE 27:1/22:2	0.192431	0.105974	0.190729
						SE 27:1/22:3	0.455274	0.388094	0.450782
						SE 27:1/22:4	1.36033	1.2651	1.68527
						SE 27:1/22:5	4.21352	4.28193	4.87548
						SE 27:1/22:6	25.345	22.0987	24.8097
						SE 27:1/23:0	0.125355	0.0998075	0.129616
						SE 27:1/23:1	1.51068	1.74004	1.59661
						SE 27:1/23:2	1.0037	0.892631	1.11125
						SE 27:1/23:3	0.110276	0.103203	0.103063
						SE 27:1/23:4	0.139489	0.264353	0.271177
						SE 27:1/23:5	0.164158	0.25769	0.166055
						SE 27:1/24:1	0.656443	0.790577	0.644664
						SE 27:1/24:2	0.601292	0.55842	0.661947
						SE 27:1/24:3	0.264923	0.250944	0.28066
						SE 27:1/24:4	0.400571	0.382149	0.311766
						SE 27:1/24:5	0.255763	0.228286	0.250321
						SE 27:1/24:6	0.356626	0.342285	0.389146
						SE 27:1/25:1	0.132561	0.0618971	0.0840012
						SE 27:1/25:3	0.200748	0.186419	0.22308
						SE 27:1/25:4	1.19473	1.38868	1.38173
						SE 27:1/25:5	0.0988042	0.0645705	0.0771071
						SE 27:1/25:6	0.0678346	0.0994886	0.111651
						SE 27:1/26:3	0.0919369	0.150418	0.160151
						SE 27:1/26:4	0.788496	0.951138	0.917573
						SE 27:1/26:5	0.188869	0.171223	0.206617
						SM33:1;2	0.0902809	0.0856855	0.0913951
						SM34:0;2	0.150842	0.139147	0.139332
						SM34:1;2	2.20292	2.0718	1.98826
						SM34:2;2	0.257738	0.255505	0.267602
						SM36:1;2	0.350855	0.339036	0.333748
						SM36:2;2	0.186928	0.18648	0.191125
						SM38:1;2	0.115862	0.107299	0.106748
						SM38:2;2	0.0795385	0.0877237	0.0841938
						SM40:1;2	0.278979	0.275503	0.259873
						SM40:2;2	0.277446	0.267034	0.263904
						SM41:2;2	0.104849	0.101849	0.0998811
						SM42:1;2	0.165894	0.163509	0.154206
						SM42:2;2	0.559124	0.554462	0.524564
						SM42:3;2	0.296254	0.292337	0.258703
						TG 49:1	0.313099	0.336655	0.30473
						TG 49:2	0.307842	0.33252	0.287751
						TG 50:1	0.0969698	0.101324	0.0831054
						TG 51:4	0.101827	0.11627	0.100021
						TG 51:5	0.14006	0.152374	0.138879
						TG 53:4	0.086445	0.0944069	0.0824002
						TG 53:5	0.165003	0.190357	0.159908
						TG 53:6	0.152783	0.172894	0.151649
						TG 53:7	0.117609	0.122946	0.112967
						TG 55:6	0.0804814	0.0893806	0.0741767
						TG 55:7	0.0826859	0.0910015	0.0792594

## Sheet: Fig 2D
	Fig 2D
		Fold change of serum lipid species relative to average of time 0
		0 hours			2 hours			4 hours			8 hours			16 hours			24 hours			30 hours			48 hours			72 hours			96 hours
	Lipid	Replicate 1	Replicate 2	Replicate 3	Replicate 1	Replicate 2	Replicate 3	Replicate 1	Replicate 2	Replicate 3	Replicate 1	Replicate 2	Replicate 3	Replicate 1	Replicate 2	Replicate 3	Replicate 1	Replicate 2	Replicate 3	Replicate 1	Replicate 2	Replicate 3	Replicate 1	Replicate 2	Replicate 3	Replicate 1	Replicate 2	Replicate 3	Replicate 1	Replicate 2	Replicate 3
	C16:0 M+4	1.02591	0.969539	1.00455	1.09295	0.968177	0.935655	0.879908	0.851983	0.936128	0.994156	1.09661	0.929008	0.694545	0.613916	0.646441	0.593556	0.431895	0.45296	0.378982	0.342544	0.466421	0.101469	0.138348	0.150896	0.0500181	0.0216354	0.0282972	0.00454755	0.00679083	0.00969043
	C18:0 M+5	0.993263	1.00247	1.00426	0.974334	0.944977	1.10941	0.881574	1.05178	1.15848	1.13046	0.968883	1.27877	1.02006	1.16573	0.889232	0.700274	0.772794	0.829498	0.677819	0.811016	0.648564	0.304892	0.454183	0.351296	0.130759	0.0958139	0.0873562	0.0284795	0.0103771	0.0201048
	C18:1 M+5	1.01851	0.985357	0.996135	0.979797	0.99503	0.911855	0.953578	0.94426	0.963562	0.916962	0.938114	0.938917	0.774436	0.77412	0.774469	0.678651	0.659267	0.663278	0.575725	0.541674	0.576852	0.241393	0.284031	0.298732	0.0665696	0.0622491	0.0822785	0.024763	0.0244332	0.0367937
	C18:2	1.0335	0.951952	1.01455	0.786022	1.24873	1.02409	1.00465	1.0687	1.1133	1.14632	1.22698	1.0718	0.969537	1.08481	0.954228	1.22237	0.991083	1.02285	0.83912	0.88513	0.938533	0.429794	0.529268	0.59461	0.235954	0.21364	0.291965	0.277755	0.24958	0.295881
	C18:3	1.02786	0.952237	1.0199	0.900061	1.18899	1.05485	1.07203	1.21894	1.1762	1.26429	1.22286	1.33086	1.17011	1.2303	1.23699	1.56422	1.34647	1.19973	1.15327	1.10529	1.19848	0.614226	0.678033	0.741337	0.359398	0.329913	0.438166	0.41664	0.371283	0.441696
	C20:4	1.01725	0.926878	1.05587	0.734769	1.17675	1.02186	0.935705	1.03101	1.04775	0.984866	0.877693	1.00058	0.665447	0.762391	0.697612	0.6851	0.595041	0.542863	0.418494	0.403593	0.388922	0.0778437	0.128785	0.131231	0.0347686	0.0283889	0.0402243	0.0262158	0.0237937	0.026338
	C20:5	1.03273	0.952532	1.01474	0.870859	1.20531	1.01114	1.0155	1.16773	1.12713	1.21206	1.04821	1.23729	0.951515	1.05235	1.07388	1.24948	1.06822	0.932575	0.876569	0.783223	0.846983	0.392912	0.457422	0.484057	0.201285	0.183908	0.244237	0.179086	0.160549	0.187027
	C22:6	1.04563	0.914834	1.03954	0.809416	1.22024	1.05031	0.982902	1.19549	1.2527	1.30625	1.13604	1.35881	1.23844	1.31582	1.39974	1.66567	1.52683	1.36696	1.33648	1.37824	1.31582	0.685252	0.900519	1.02698	0.327588	0.26978	0.43388	0.180374	0.174293	0.206027
	LPC 14:0	1.00437	0.964657	1.03097	1.09741	1.05296	1.11536	0.960693	1.05648	1.16148	0.958209	0.910189	0.965446	0.787347	0.74191	0.837997	0.719397	0.728883	0.700954	0.528842	0.508166	0.479023	0.00860011	0.00947857	0.00868075	0.00832394	0.0100969	0.00884748	0.133171	0.120746	0.0526265
	LPC 15:0	1.0381	0.914586	1.04732	1.04933	1.00935	1.00533	0.904476	1.02492	1.08763	1.17524	1.0515	1.04453	0.870486	0.866717	0.842306	0.795843	0.747139	0.729914	0.59843	0.601684	0.588855	0.0850953	0.0834852	0.0974475	0.0667506	0.0647676	0.075998	0.256252	0.210414	0.154805
	LPC 16:0	1.02856	0.962364	1.00907	1.11768	1.04207	1.1	1.05341	1.11336	1.21468	1.16385	1.15276	1.20265	1.03844	1.05817	1.01563	0.98739	0.930887	0.909891	0.756549	0.741187	0.778222	0.0168648	0.0177994	0.0166819	0.0105699	0.0112524	0.0106387	0.234555	0.224203	0.116442
	LPC 16:1	1.01727	0.979921	1.00281	1.08381	1.0015	1.0577	0.906847	0.996746	1.11518	0.887496	0.965228	1.00638	0.671867	0.6685	0.649961	0.513902	0.510618	0.473039	0.31558	0.321429	0.3155	0.00563553	0.00656032	0.00505391	0.00432022	0.00493763	0.00518392	0.055908	0.0480576	0.0215636
	LPC 17:0	1.01932	1.02531	0.955378	1.01207	0.954385	1.03561	0.998463	1.00605	0.984709	0.934976	0.976163	0.959791	0.827713	0.889534	0.862221	0.826038	0.854354	0.799033	0.68914	0.608975	0.652173	0.0321807	0.0362728	0.036608	0.0206236	0.0243512	0.0270467	0.255798	0.254013	0.144273
	LPC 17:1	1.02948	0.945974	1.02455	1.12073	1.01541	1.04747	0.934074	1.00336	1.06687	0.951018	0.974027	0.945062	0.663545	0.707146	0.687164	0.580726	0.567919	0.541679	0.374093	0.381224	0.380115	0.00466806	0.00550863	0.00538684	0.00306064	0.00324856	0.00353638	0.0621992	0.061003	0.0251683
	LPC 18:0	1.02993	0.969698	1.00037	1.09292	1.07616	1.14106	1.08468	1.12773	1.26279	1.24445	1.17034	1.12901	1.08885	1.10152	1.07748	1.05757	0.997323	1.03294	0.849144	0.82674	0.843426	0.031221	0.03613	0.0305434	0.0160869	0.0174982	0.0151864	0.357926	0.355329	0.223804
	LPC 18:1	0.995239	1.01195	0.992809	1.05063	0.997038	1.02449	0.957147	1.02385	1.0612	0.98604	1.00869	1.02642	0.764171	0.78392	0.726136	0.630949	0.623937	0.594014	0.439103	0.449903	0.44186	0.0121188	0.0120403	0.0132183	0.00891812	0.00964019	0.00997882	0.0910784	0.0911828	0.0456904
	LPC 18:2	1.00919	0.958181	1.03263	1.03908	0.976654	1.00118	0.819917	0.921945	0.977967	0.772193	0.812752	0.832092	0.463964	0.476353	0.454441	0.308266	0.296032	0.25977	0.144266	0.157905	0.14357	0.00325536	0.00303273	0.00338266	0.00216234	0.00216805	0.00241645	0.0202478	0.0121327	0.00597143
	LPC 18:3	0.971465	1.00335	1.02519	1.09736	1.07273	1.14631	1.00729	1.11007	1.23377	1.27341	0.916312	1.09289	0.927914	1.18749	1.05674	0.829992	0.769054	0.704396	0.765649	0.686425	0.697725	0.0124767	0.0110324	0.0105029	0.00914244	0.00934689	0.00877206	0.177948	0.0601999	0.0457506
	LPC 20:3	1.02872	0.95392	1.01736	1.06838	1.01426	0.994585	0.945222	1.01091	1.05774	0.896867	0.902959	0.921173	0.615951	0.704609	0.616735	0.485888	0.435026	0.411585	0.292222	0.314128	0.291564	0.00703577	0.00824134	0.00927916	0.00450437	0.00470639	0.00504427	0.0639025	0.0380673	0.0291445
	LPC 20:4	1.00943	0.968062	1.02251	1.01047	0.939299	0.993451	0.761127	0.877193	0.890069	0.65189	0.652131	0.69184	0.341486	0.362348	0.351816	0.212356	0.202731	0.174231	0.0939628	0.104684	0.0884038	0.0029775	0.00311123	0.00365693	0.00202958	0.00210026	0.00250418	0.0107725	0.00621047	0.0046403
	LPC 22:4	0.997638	0.992709	1.00965	1.03256	0.985126	0.988953	0.935555	1.00516	1.02078	0.91605	0.910515	0.929609	0.641271	0.67236	0.612468	0.489522	0.483427	0.457122	0.311989	0.33468	0.31215	0.00786385	0.0085869	0.0113512	0.00657946	0.0066434	0.0071935	0.0483112	0.0474432	0.0240691
	LPC 22:5	1.02108	0.953723	1.0252	1.06643	0.984189	0.988005	0.867968	0.993099	1.03703	0.853689	0.906156	0.93652	0.557443	0.586184	0.556075	0.402505	0.38739	0.343189	0.207758	0.234429	0.216508	0.00647044	0.00698861	0.00847463	0.00460021	0.00504478	0.00589505	0.0261055	0.0244652	0.0125164
	LPC 22:6	1.0088	0.971401	1.0198	1.02795	0.957379	0.991241	0.83955	0.927471	1.01605	0.772561	0.867421	0.915872	0.486943	0.49339	0.467804	0.283299	0.281681	0.245869	0.13406	0.152156	0.129488	0.00718036	0.00690413	0.00859073	0.00412977	0.00432312	0.00544074	0.0156392	0.0124352	0.00793783
	LPE 16:0	0.938165	0.961115	1.10072	1.10136	1.01812	1.06583	0.91464	1.13753	0.95607	0.9299	0.691518	1.00491	0.801759	0.907896	0.985173	0.835914	0.871447	0.764081	0.919646	1.09857	1.17778	0.931726	0.856862	0.750923	0.677497	0.739847	0.693824	0.792376	0.854944	0.826265
	LPE 18:0	0.990029	0.908453	1.10152	1.02532	1.0016	1.01861	0.889564	1.03107	0.987432	1.09361	0.838294	1.01395	0.722368	0.785156	0.765282	0.717179	0.663769	0.640994	0.557321	0.611991	0.629905	0.27825	0.227012	0.168542	0.085218	0.087859	0.0992085	0.0758992	0.0741989	0.0861536
	LPE 20:0	0.974832	1.01296	1.01221	0.992764	0.951912	1.0491	0.977655	1.01494	0.900987	0.883856	0.783105	0.93812	0.690156	0.805873	0.783548	0.743916	0.75402	0.698948	0.637294	0.619976	0.694408	0.278248	0.271337	0.158021	0.0342758	0.0402538	0.039655	0.0252538	0.0296812	0.0327324
	LPE 20:1	0.982634	0.937983	1.07938	1.09101	1.00757	1.05896	0.91715	1.01104	0.970051	0.896881	0.780454	0.923371	0.560118	0.648901	0.63242	0.533769	0.513322	0.484679	0.358753	0.398953	0.417875	0.0737251	0.0710609	0.0306602	0.00559318	0.00685758	0.00655848	0.00421011	0.00447739	0.00484545
	PC32:0	1.0544	0.975793	0.969809	1.16878	1.05297	1.04127	0.851465	1.06448	1.1058	1.04995	0.907808	1.01874	0.880146	0.76998	0.885703	0.890531	0.758963	0.978253	0.742505	1.02551	0.957798	0.795198	0.837217	0.881392	0.764365	0.752805	0.74016	0.604486	0.672286	0.788215
	PC32:1	1.02766	0.995577	0.976765	0.972999	0.981238	0.954435	0.936785	0.942546	0.941288	0.903592	0.837076	0.877048	0.77254	0.796502	0.795972	0.805921	0.795253	0.866331	0.803189	0.725345	0.797485	0.739468	0.697587	0.766107	0.647973	0.641002	0.762094	0.86019	0.989157	1.08047
	PC33:1	1.00868	0.994916	0.996409	1.02595	1.04474	1.0458	0.969889	1.00358	1.04475	1.00178	1.01412	1.05747	0.943322	0.94827	0.902259	0.962272	0.948661	0.968211	0.900582	0.87219	0.940164	0.918938	0.89881	0.96574	0.812957	0.783201	0.861192	0.74418	0.790382	0.913163
	PC34:0	1.04102	0.998322	0.960659	1.11054	1.00745	1.01698	0.832869	0.97704	1.10048	1.05267	0.920556	0.908753	0.862663	0.851655	0.94821	0.904209	0.810713	1.00854	0.799206	0.976707	0.988146	0.840174	0.833661	0.981005	0.770876	0.781606	0.858616	0.681871	0.717794	0.872592
	PC34:1	1.02904	0.995496	0.97546	1.0153	1.05543	1.09446	0.958966	1.109	1.16429	1.1188	1.20686	1.24902	1.15131	1.06178	1.0827	1.14355	1.13894	1.2139	1.09478	1.02688	1.12211	1.07505	1.07192	1.18901	0.975073	0.946612	1.08569	0.951181	1.02795	1.20623
	PC34:2	1.00054	0.99963	0.999827	0.991457	0.996535	1.02407	0.969587	0.968981	1.00441	1.02375	0.948365	0.981012	0.8537	0.907526	0.915025	0.914619	0.898517	0.986581	0.947279	0.84629	0.892118	0.91369	0.807048	0.868513	0.692028	0.689391	0.857336	0.734875	0.824618	0.912225
	PC35:1	1.0157	1.02493	0.959368	0.943399	1.03067	1.04535	0.900731	1.01396	1.05862	1.02659	1.07582	1.06252	0.942543	0.979193	0.953711	1.05981	1.05073	1.09476	1.03124	0.992274	0.97112	1.00428	0.954303	1.07787	0.856924	0.820559	0.974273	0.805321	0.840069	1.0321
	PC35:2	1.0217	1.01031	0.967984	1.01919	1.06046	1.06075	0.977355	1.0174	1.04033	0.999217	0.984049	1.00801	0.941402	0.984855	0.920081	1.00778	0.936868	1.00382	0.960739	0.831482	0.934015	0.963754	0.913288	1.01441	0.788586	0.778596	0.909971	0.804839	0.844625	0.95285
	PC36:0	1.00581	0.974679	1.01951	1.00133	0.950887	1.04875	0.908248	0.958235	1.00627	1.01722	0.862487	0.808453	0.831077	0.851003	0.944405	0.913125	0.937733	1.01613	0.876234	0.927039	0.964756	0.933921	0.895635	1.01378	0.843756	0.792519	1.03497	0.796636	0.794495	0.908584
	PC36:1	1.01995	0.987161	0.992887	0.991274	1.02441	1.0449	0.911845	1.02951	1.09906	1.09538	1.05155	1.04376	0.973477	0.998693	0.996819	1.00096	1.05611	1.08437	1.00485	0.965053	1.00143	1.00317	0.988754	1.06456	0.887447	0.848723	1.04665	0.828518	0.85466	1.03522
	PC36:2	1.01057	1.02982	0.95961	0.972238	1.04167	1.0755	0.943434	1.00991	1.04554	0.970031	1.00365	1.00273	0.917392	0.951556	0.931718	0.993392	1.00773	1.07971	0.988066	0.89519	0.926897	1.00669	0.948342	1.01226	0.828129	0.79125	0.976366	0.830195	0.955024	1.06511
	PC36:3	0.996185	1.01654	0.987275	1.03975	1.02814	1.06937	0.983638	1.01079	1.03027	1.00884	1.01951	1.03943	0.959255	0.992794	0.931076	0.98655	0.965063	1.00106	0.94609	0.89466	0.961435	0.965921	0.931219	0.999356	0.80169	0.796454	0.925839	0.77212	0.789566	0.917008
	PC36:4	1.00381	1.01975	0.97644	1.00194	1.01091	0.99315	0.934776	0.97821	0.928526	0.937651	0.844958	0.873358	0.794218	0.855879	0.869168	0.855902	0.874157	0.937702	0.917655	0.813504	0.872978	0.837186	0.738667	0.831605	0.685381	0.692688	0.843219	0.670482	0.694709	0.827653
	PC37:3	1.00791	1.0281	0.963989	1.03208	1.05626	1.06474	0.945122	1.04792	1.03989	1.02555	0.97719	1.00304	0.914718	0.926175	0.940588	1.02838	1.00136	1.06424	0.913378	0.906666	0.96109	0.975236	0.930918	1.00139	0.826519	0.793117	0.95919	0.799935	0.820402	0.956667
	PC37:4	1.00119	1.00448	0.994335	1.03048	1.03708	1.04867	0.971046	1.02386	1.05029	0.996975	0.998756	1.00362	0.920796	0.989467	0.941662	0.984403	0.959202	1.01681	0.960288	0.897247	0.958995	0.988677	0.90285	0.991818	0.798271	0.77559	0.907542	0.795022	0.795218	0.933272
	PC38:2	1.01912	0.996338	0.984538	0.95923	0.977888	1.03108	0.889976	0.995241	1.036	1.04035	0.999399	0.97722	0.928288	0.969415	0.950435	0.974266	0.997407	1.06441	0.982762	0.939646	0.966242	1.01739	0.993522	1.06755	0.878397	0.835944	1.01917	0.86046	0.893502	1.01614
	PC38:3	1.0102	1.02503	0.964769	0.94448	1.00072	1.01582	0.891852	1.00993	1.04481	1.06336	1.1484	1.09653	0.98774	1.06639	1.00223	1.0791	1.07609	1.13901	1.03733	0.96249	0.987958	1.01418	0.967831	1.09034	0.86222	0.85666	1.04501	0.839043	0.854123	1.0377
	PC38:4	1.02367	1.01665	0.959681	0.992148	1.03845	1.06943	0.94107	1.04953	1.05873	1.04583	1.0633	1.09474	0.992342	0.987372	0.987117	1.03603	1.02185	1.09597	0.993689	0.924084	1.0064	1.01197	0.970398	1.04526	0.861178	0.836978	1.03354	0.846376	0.877274	1.01075
	PC38:5	1.00536	1.00635	0.988289	1.0157	0.982479	1.01014	0.959023	1.01324	0.988179	1.05959	0.976917	1.00122	0.879151	0.979135	0.965087	0.967469	0.949793	1.06109	1.00423	0.922167	0.981188	0.960782	0.87419	0.949034	0.768031	0.777645	0.954538	0.759377	0.76302	0.89263
	PC38:6	1.02672	0.993559	0.979719	0.999868	1.04199	0.946817	0.918632	0.996521	0.982635	0.910522	0.883554	0.884482	0.803045	0.877706	0.938858	0.925703	0.905256	0.964295	0.874854	0.775185	0.895844	0.861489	0.76987	0.859795	0.728047	0.657856	0.770599	0.663539	0.666381	0.746043
	PC38:7	0.928023	1.00836	1.06362	1.10124	1.03566	0.949281	0.893509	1.06543	0.942557	0.90546	0.727163	0.848135	0.769247	0.9078	0.955441	0.826263	0.883159	0.788256	0.903728	1.09668	1.07056	0.902659	0.698523	0.767895	0.665759	0.625732	0.694824	0.765906	0.851891	0.886456
	PC40:4	1.01501	1.00247	0.982511	0.985263	1.01244	1.05996	0.903033	1.01036	1.09198	1.08288	1.11191	1.02245	0.950641	1.0214	0.991914	1.05746	1.02193	1.12656	0.997204	0.94885	0.973805	1.03171	0.948836	1.06974	0.852348	0.825062	1.0664	0.867623	0.820528	1.04514
	PC40:5	1.01154	1.05776	0.930707	1.00248	1.04078	1.05444	0.95078	1.03102	1.02643	1.00292	1.04574	1.07411	0.962419	0.995556	0.949043	1.03263	1.02499	1.08459	0.995803	0.920728	0.973218	1.0438	0.96642	1.04157	0.840821	0.811768	1.01568	0.827439	0.844214	1.00438
	PC40:6	0.994001	1.02049	0.985508	1.01502	0.991037	1.0505	0.939664	1.06875	1.0132	1.01186	0.923718	0.968507	0.877024	0.89437	0.875337	0.96742	0.909977	1.01679	0.901365	0.892739	0.897866	0.929548	0.860871	0.906362	0.741623	0.730093	0.866723	0.706661	0.723338	0.816158
	PC40:7	0.993097	1.03936	0.967548	1.02351	1.06392	0.978905	0.914917	1.03915	1.03213	1.01272	0.916946	0.992676	0.91456	0.979562	0.97547	0.987494	0.931103	1.01806	0.986635	0.910816	1.02583	0.985362	0.811724	0.926779	0.771538	0.759549	0.912084	0.791404	0.859008	0.952616
	PE34:0	1.01127	0.88908	1.09965	1.27757	1.13491	1.15758	1.04714	1.07382	1.16052	1.03244	0.901476	1.15698	0.947269	0.77069	0.862676	0.852529	0.76165	0.946269	0.873735	0.948049	0.983207	0.745364	0.791412	0.698356	0.561244	0.58862	0.697735	0.761321	0.947621	0.925054
	PE34:1	1.06142	0.956841	0.981735	1.00314	1.18629	1.05092	0.960837	0.927036	0.94641	0.917643	0.864625	0.823982	0.830977	0.709282	0.841752	0.808943	0.776109	0.715343	0.871192	0.786554	1.34442	0.727317	0.769439	0.82465	0.854924	1.10955	1.15579	0.768361	0.636875	0.647516
	PE36:0	1.01612	0.956248	1.02763	1.14086	1.13023	1.08309	0.98672	1.01933	1.10758	1.02839	0.948968	1.16914	1.00357	0.825452	0.926919	0.919061	0.85968	1.07604	0.905986	1.00902	1.03367	0.814318	0.814897	0.767365	0.61831	0.649618	0.780714	0.845335	0.994851	0.967244
	PE36:1	0.98381	0.948501	1.06769	1.10485	1.09976	1.12799	1.09688	1.05339	1.07848	0.986289	0.985685	1.17558	0.975074	0.847851	0.917681	0.960412	0.924167	0.965726	1.01251	1.03486	1.04723	0.86732	0.822625	0.848681	0.70575	0.736751	0.836044	0.856037	0.829807	0.936369
	PE36:2	1.12528	0.931079	0.943645	0.958679	1.03109	1.00111	0.992105	0.967012	0.945653	0.870863	0.804439	0.91683	0.801267	0.703448	0.869781	0.888147	0.721955	0.841623	0.873486	0.770395	0.860786	0.693768	0.629163	0.733114	0.785418	0.972669	0.911985	0.808998	0.622183	0.797222
	PE36:3	1.25687	0.860287	0.882846	1.32952	1.14105	1.19046	0.900944	0.910284	1.28136	0.993907	0.676662	0.794299	0.936572	0.891682	0.945123	0.928864	0.786825	1.12136	0.975112	0.627823	0.801247	0.739057	0.707409	0.772259	0.674847	0.846773	0.851784	0.825711	0.833966	0.950554
	PE38:0	1.03771	0.937495	1.02479	1.12935	1.01373	1.09878	0.940942	0.999353	1.0695	1.00692	0.902614	1.02856	0.921015	0.781774	0.943143	0.930877	0.840219	0.966368	0.984746	1.0186	1.10603	0.857932	0.84883	0.887818	0.687573	0.716981	0.791839	0.823569	0.943081	0.952283
	PE38:1	0.992052	0.978454	1.02949	1.01749	1.0865	1.12909	1.0202	1.06577	1.09432	1.01211	1.04706	1.18285	0.975641	0.876697	0.971311	1.05912	1.02491	1.09332	1.10798	1.10021	1.17031	0.915455	0.863027	0.961323	0.764734	0.78411	0.946119	0.981446	0.945233	0.968524
	PE38:2	0.997521	0.964149	1.03833	1.0987	1.11743	1.14527	1.10645	1.06897	1.07503	0.984781	0.957477	1.12181	0.974088	0.881422	0.936744	1.0068	0.913628	1.00222	1.06292	1.05258	1.10106	0.842213	0.818631	0.897608	0.763984	0.788055	0.873227	0.914082	0.791934	0.931205
	PE38:3	1.092	0.91993	0.988069	1.02928	1.02884	1.0451	1.01897	0.937503	1.06475	0.954667	0.880032	1.04081	0.846571	0.758829	0.95625	0.965946	0.819427	1.01891	0.933048	0.823098	0.920699	0.694746	0.743344	0.876579	0.696654	0.686158	0.739683	0.934663	0.76406	0.908711
	PE38:4	1.01714	0.962005	1.02086	1.09508	1.07666	1.12421	1.05524	1.05958	1.05116	0.969892	0.943602	1.06254	1.01972	0.919646	0.955711	1.04952	0.904902	0.996792	1.16446	1.06878	1.05372	0.852831	0.77705	0.91044	0.828627	0.989776	1.04428	1.00847	0.786942	0.973896
	PE38:5	1.00377	0.994953	1.00128	0.973705	0.983524	1.00789	0.965101	1.0152	1.07558	0.858724	0.840946	0.890303	0.861961	0.785076	0.929222	1.10592	0.910692	1.00761	1.20528	1.05816	1.04056	1.05904	1.30011	1.06943	1.19232	1.44075	1.27061	0.88264	0.904478	0.957558
	PE40:0	1.13597	0.949348	0.914678	1.06211	0.947059	0.96751	0.941628	0.974471	1.10572	0.964632	0.814628	1.09111	0.919916	0.735534	0.924348	0.919254	0.860376	1.03504	0.926336	1.03888	1.07994	0.772434	0.855827	0.837676	0.754134	0.722985	0.857596	0.838189	0.894004	0.888469
	PE40:1	1.03117	0.964619	1.00421	1.1151	1.11797	1.13869	1.0679	1.08805	1.21465	1.14108	1.06949	1.20353	1.07043	0.922124	1.05595	1.03734	1.06302	1.13277	1.12243	1.21298	1.19929	0.970165	0.969003	1.00904	0.823695	0.807789	1.00701	0.972686	1.01359	1.01519
	PE40:2	0.992949	0.980707	1.02634	1.00995	1.05445	1.1278	1.0131	1.04997	1.08945	1.0707	1.12154	1.18485	0.989987	0.938156	1.04194	1.05565	0.997621	1.14681	1.11063	1.07669	1.16719	0.925577	0.856697	1.04779	0.818483	0.777695	0.952399	0.965929	0.885884	0.956976
	PE40:3	0.984327	0.981356	1.03432	1.11287	1.1133	1.14987	1.07028	1.10128	1.07485	1.01096	0.951058	1.11658	0.946757	0.829183	0.957843	1.02763	0.976688	1.06274	1.07584	1.07315	1.08723	0.882902	0.834095	0.946341	0.759531	0.76568	0.876947	0.8693	0.863673	0.958413
	PE40:4	0.976652	0.957734	1.06561	1.10987	1.09186	1.13124	1.09834	1.0748	1.08434	0.981704	0.970906	1.11594	0.951948	0.884759	0.957837	0.982607	0.934551	1.01428	1.0894	1.03964	1.07562	0.851788	0.814752	0.894421	0.754008	0.741354	0.854548	0.912842	0.853733	0.955231
	PE40:5	0.968522	1.00168	1.02979	1.09989	1.13186	1.09242	1.0651	1.1039	1.07262	1.0319	1.01279	1.10123	0.83641	0.878289	0.993167	1.00762	0.947035	1.01625	1.01104	0.9587	1.0002	0.836352	0.769404	0.866695	0.734016	0.782997	0.867087	0.944613	0.811683	0.960519
	PE40:6	1.06354	0.974214	0.962244	1.12907	1.00527	1.06457	1.03562	1.05551	0.96709	0.973033	0.983159	1.0175	0.941139	0.764894	1.02051	0.952396	0.852278	0.939519	0.899453	0.900913	0.977446	0.662427	0.658463	0.803332	0.638603	0.637862	0.719181	0.748311	0.754775	0.85021
	PE42:2	1.03024	0.960647	1.00911	1.12516	1.07902	1.15806	1.07106	1.06201	1.11517	1.02903	1.02974	1.0776	0.971968	0.875793	1.10225	1.06021	1.00336	1.12939	1.11651	1.1783	1.13032	0.901881	0.89378	1.03117	0.838558	0.830036	0.948541	0.926469	0.944735	0.929837
	PE42:3	1.00893	0.924078	1.06699	0.982018	1.02222	1.06574	0.984351	1.0387	1.05421	0.97459	0.917949	1.01826	0.907732	0.832864	0.957411	0.96248	0.980494	1.04316	1.05739	1.06683	1.05894	0.896078	0.823086	1.01363	0.758609	0.741085	0.850935	0.918548	0.812617	0.929695
	PE42:4	0.995279	1.00609	0.998632	0.984263	1.05096	1.09611	1.00895	1.06605	1.05211	0.930233	0.962031	1.10321	0.94552	0.87694	0.901038	0.982232	0.972585	1.04165	1.07458	1.05713	1.08837	0.862559	0.817527	0.956491	0.760886	0.753933	0.884534	0.928635	0.879399	0.890333
	PE42:5	0.975783	0.95547	1.06875	1.14366	1.08466	1.19031	1.12512	1.15277	1.17287	1.08622	1.09615	1.26901	1.12005	0.985316	1.03204	1.16755	1.01814	1.11315	1.24791	1.19183	1.20765	0.949761	0.937995	1.05582	0.863552	0.877083	0.972431	1.02615	0.920746	1.07758
	PE42:6	1.00567	0.969068	1.02526	1.04869	1.04587	1.07292	1.11887	1.05281	1.09278	1.108	1.03876	1.23016	1.00555	0.892056	1.04191	0.985177	0.980139	1.13063	1.13153	0.962746	1.14457	0.852196	0.878191	0.930173	0.725777	0.75125	0.865565	0.96521	0.965328	1.05209
	SE 27:1/12:5	1.13228	1.30031	0.567409	0.580574	0.462479	0.408115	0.480302	0.671428	0.67453	0.558042	0.063388	0.272195	0.477977	0.787167	0.731034	0.441774	0.677069	0.5303	0.551736	0.535192	0.424931	0.732953	0.486551	0.558095	0.387662	0.562507	0.693732	0.580468	0.43554	0.410329
	SE 27:1/14:0	0.807173	1.2273	0.965528	1.15078	1.36603	1.13335	1.04473	1.44239	1.2191	0.994348	1.14705	1.08801	1.16042	0.996173	1.6641	0.778965	1.43189	1.29266	0.834793	0.891874	1.52133	0.890588	1.35595	2.19764	1.12313	1.53593	1.44479	0.755055	1.34144	1.56517
	SE 27:1/14:2	0.919978	1.3676	0.712422	0.755185	0.513703	0.614012	0.688941	0.385877	0.652606	0.606107	0.259724	0.697471	0.81364	1.56403	0.50831	0.306902	0.52117	0.619056	0.460015	0.472428	0.387816	0.902212	0.539764	0.427315	0.369403	0.265324	0.532886	0.650693	0.568466	0.291488
	SE 27:1/15:4	0.917222	1.15596	0.926816	1.01157	0.906021	1.21268	0.837512	1.54969	1.0263	1.20669	1.20509	1.60823	1.90933	2.11145	1.97317	0.709732	1.59694	1.22784	1.10743	1.0255	1.43776	1.25429	0.703934	1.57834	0.699699	0.810624	1.13017	1.46896	1.12786	1.28245
	SE 27:1/16:0	0.853189	0.88658	1.26023	1.3518	1.07519	1.30853	1.31636	1.27369	1.38723	1.1526	1.02695	1.21607	1.37826	0.78285	1.28177	0.83674	1.66889	1.18853	1.10521	0.952518	1.0489	1.09925	1.30449	1.57119	1.36599	1.24161	1.3749	0.80987	0.927558	1.25734
	SE 27:1/16:1	0.893221	0.972605	1.13417	1.15812	1.12143	1.2231	1.0298	1.20689	1.32768	1.08234	1.04509	1.36952	1.31199	1.35117	1.38276	0.785743	1.35766	1.28868	1.21297	1.18202	1.09535	1.36326	1.26368	1.52538	1.06423	1.32112	1.57585	1.11955	1.00983	1.3423
	SE 27:1/16:2	1.04247	0.87216	1.08537	1.12472	0.959964	0.9934	1.05122	0.995401	1.21627	1.03896	0.784909	1.23842	0.98845	1.30838	1.01659	0.600853	1.40828	1.07621	1.192	1.10111	0.920599	1.21179	1.03028	1.1906	0.988572	1.01615	1.1759	0.994847	0.947895	1.00504
	SE 27:1/16:3	0.988056	0.931737	1.08021	0.858018	0.621203	0.731241	0.850182	0.860266	0.96059	0.880468	0.663717	0.921051	1.05307	1.27312	0.687074	0.551669	0.870148	0.72303	0.928958	1.07747	0.729628	1.14916	0.783698	0.912837	0.680302	0.746181	0.973639	0.927309	0.80928	0.79789
	SE 27:1/17:0	0.981069	0.869163	1.14977	1.22905	1.18278	1.1638	1.01504	1.23768	1.32421	0.934939	0.952042	1.13815	1.15378	0.624643	1.08994	0.942847	1.37103	1.23673	0.804681	0.891719	1.23646	0.995662	1.2306	1.37262	1.03657	1.34718	1.24306	0.829796	0.837128	1.22462
	SE 27:1/17:1	1.0243	0.859775	1.11592	1.33078	1.03438	1.03152	0.984536	1.16782	1.28832	1.0129	0.965973	1.48059	1.30245	1.21525	1.29423	0.787131	1.37514	1.26467	1.11653	1.05319	1.08111	1.33153	1.2783	1.57022	0.9553	1.246	1.27853	1.08329	1.10085	1.38327
	SE 27:1/17:2	0.85138	0.938989	1.20963	1.10063	0.932357	1.13696	0.841406	1.04589	1.30639	1.03047	0.895594	1.3173	0.997404	1.07766	1.04137	0.760599	1.10116	1.12616	1.10376	0.989153	0.884715	1.30035	1.06058	1.44004	0.98382	1.15594	1.00835	1.16655	0.818339	1.06191
	SE 27:1/17:3	1.07467	1.09755	0.827778	1.08824	0.691956	0.880426	0.909856	1.16356	1.51885	0.674052	0.45064	0.952162	0.994057	1.36313	0.756007	0.533167	0.76739	0.955353	1.22344	0.980922	0.618388	1.08417	0.768577	1.08403	0.680128	1.08741	0.929883	0.93468	0.575972	0.55688
	SE 27:1/18:0	0.831789	1.0161	1.15211	1.13616	1.08665	1.21197	1.09239	1.15009	1.23643	0.924671	0.835577	1.14847	1.15352	0.895359	1.11337	0.794899	1.15457	1.30261	0.903938	1.00723	0.977478	1.09069	1.19009	1.44299	1.17614	1.16408	1.23877	0.931905	1.04788	1.24557
	SE 27:1/18:1	0.974163	0.995069	1.03077	1.12684	1.03885	1.09264	1.06201	1.23092	1.36739	1.15691	0.955057	1.30929	1.29838	1.20673	1.2757	0.845908	1.35355	1.286	1.16343	1.143	1.11588	1.33756	1.3358	1.50725	1.1518	1.2664	1.34546	1.10027	1.09751	1.33868
	SE 27:1/18:2	1.01154	0.914587	1.07388	1.06071	0.993247	1.07793	0.97021	1.13062	1.18277	1.05775	0.961093	1.37831	1.28563	1.31372	1.19799	0.722599	1.2109	1.16945	1.11187	1.10872	0.974731	1.353	1.13603	1.33292	1.00061	1.24768	1.39108	1.16549	1.05256	1.13332
	SE 27:1/18:3	1.05933	0.955071	0.985599	0.958829	0.91525	1.00143	0.920545	1.05227	1.2211	1.04	0.85146	1.18784	1.04931	1.39516	1.04318	0.672619	1.16319	1.0327	1.21794	1.09149	0.866512	1.24405	1.03164	1.26125	0.826695	0.983658	1.22413	1.03422	0.959839	1.09494
	SE 27:1/18:4	1.06645	0.892659	1.04089	0.891415	0.545991	0.75565	0.959706	0.89518	1.14161	0.855506	0.680627	1.10431	0.914638	1.1391	0.794356	0.643958	1.1381	0.880094	0.841213	1.08497	0.760033	1.24077	0.816594	1.00201	0.822285	0.806918	1.02978	1.17442	0.923939	0.89319
	SE 27:1/19:0	0.411843	0.769606	1.81855	2.05451	0.794074	1.21009	0.700769	1.07923	1.1688	0.843552	0.808271	0.815107	0.816509	0.761734	0.983094	0.534071	0.776066	0.872952	0.695711	0.89608	1.11186	0.877873	0.91284	1.69462	1.00637	0.958727	0.991905	0.670006	0.856118	0.933025
	SE 27:1/19:1	0.994092	0.938044	1.06786	1.04701	1.02314	0.9882	0.88764	1.0596	1.06213	0.949207	0.906969	1.1593	1.10719	1.1385	1.10401	0.723911	1.08778	1.07042	1.00683	0.921978	0.8818	1.11332	1.11024	1.35224	1.04624	1.26221	1.28349	0.900537	0.810915	1.05499
	SE 27:1/19:2	0.960128	0.972016	1.06786	1.11139	0.929971	0.930658	1.02821	1.1514	1.23314	1.20795	0.974153	1.52898	1.38336	1.35027	1.38353	0.886628	1.3597	1.16431	1.25485	1.14176	1.04798	1.37215	1.29305	1.42607	1.07676	1.19959	1.43805	1.21798	1.04998	1.31042
	SE 27:1/19:3	0.849634	1.05773	1.09264	1.02533	1.03675	1.08282	1.14379	1.13019	1.43466	1.22133	1.01602	1.50788	1.22046	1.66133	1.32263	0.915011	1.41782	1.38611	1.29445	1.35828	1.01135	1.59429	1.07081	1.45092	1.06573	1.32874	1.6189	1.34343	1.1577	1.26543
	SE 27:1/19:4	0.99111	0.9466	1.06229	1.15744	0.979821	0.835775	1.02201	0.934367	0.945747	1.32416	1.17135	1.72042	1.51815	1.98605	0.989755	0.61634	1.61375	1.15216	1.36993	1.20148	1.15587	1.2083	0.907599	1.0889	0.835662	1.68309	1.52886	2.64471	1.68845	1.83342
	SE 27:1/19:5	1.14473	0.800604	1.05467	1.18667	1.02602	0.910356	1.18021	1.08705	1.31066	1.16381	1.17333	1.52395	1.25993	1.65156	0.899558	0.710619	1.53558	1.35887	1.4094	1.19527	0.973136	1.59203	1.35206	1.31456	0.910499	1.21777	1.2548	1.1483	1.07922	1.22201
	SE 27:1/19:6	1.02955	0.988978	0.981476	1.04038	0.952846	0.838487	1.07705	1.01406	0.972674	0.76111	0.494161	0.818695	1.29642	1.37582	0.975885	0.650977	1.41237	0.907009	0.990751	1.23264	0.771383	1.07162	0.908263	1.1261	1.00176	1.13478	1.27073	1.02229	0.662584	0.980988
	SE 27:1/20:0	0.82871	0.952232	1.21906	1.4868	1.07059	1.11801	0.794107	1.47309	1.91802	1.28204	1.55527	1.33316	1.6304	0.956848	1.32586	0.924032	1.07424	1.47772	1.03106	1.22866	1.48201	1.15958	1.90768	2.20518	1.51377	1.90708	1.56257	0.568323	0.933812	1.40783
	SE 27:1/20:1	0.872679	0.948168	1.17915	1.20413	1.17634	1.15226	0.900955	1.11759	1.20773	1.01447	1.02942	1.36293	1.40797	1.00127	1.1364	0.781063	1.23994	1.60873	1.11846	1.07235	1.25586	1.33562	1.65128	2.12907	1.60105	1.74427	1.60278	0.904115	0.906429	1.33117
	SE 27:1/20:2	1.05611	1.01296	0.930933	0.946782	1.07125	0.96702	1.10044	1.10528	1.33335	1.18757	0.986344	1.47791	1.47871	1.54844	1.27516	0.822759	1.31858	1.57323	1.17751	0.97345	1.07986	1.44807	1.25836	1.92583	1.46451	1.84478	2.09099	1.21303	1.11316	1.31585
	SE 27:1/20:3	0.973082	0.98085	1.04607	1.0055	1.00971	1.02945	0.975517	1.08395	1.18443	1.09119	0.879574	1.24616	1.17492	1.35844	1.12192	0.724614	1.31079	1.13699	1.11534	1.04351	1.04895	1.3987	1.10397	1.35512	1.03572	1.15081	1.35394	1.27345	1.02581	1.17536
	SE 27:1/20:4	0.938477	0.992455	1.06907	0.959036	0.912949	0.9611	1.0595	1.10171	1.23536	1.12881	1.00223	1.34455	1.15776	1.52408	1.0105	0.71673	1.24887	1.16147	1.13917	1.07672	0.981304	1.46842	1.07349	1.34836	0.975525	1.18228	1.37841	1.24912	1.09033	1.23589
	SE 27:1/20:5	1.02424	0.953652	1.02211	0.84421	0.7754	0.878505	1.04262	0.997387	1.20925	1.06324	0.796352	1.12017	1.06768	1.54049	0.921004	0.718575	1.17109	0.898466	1.2187	1.1041	0.941379	1.47087	0.940262	1.16391	0.806499	0.989154	1.31502	1.40815	1.14401	1.0755
	SE 27:1/21:0	0.736283	1.0004	1.26331	1.41872	1.38528	1.62251	1.92859	2.22893	1.77969	1.80103	1.45	2.42298	2.36982	1.06964	2.14085	1.24612	1.59769	2.21781	1.31692	1.91463	1.40828	1.53558	1.92861	1.58159	1.60187	1.8179	1.34781	0.988759	0.957855	2.45783
	SE 27:1/21:1	1.00885	0.999239	0.991908	0.998812	0.800403	0.981152	0.963107	0.916994	0.975653	0.991462	0.92654	1.34386	1.16352	1.20854	1.14478	0.658619	1.22459	1.10599	1.10978	1.15806	0.770353	1.48131	1.17915	1.51889	1.06928	1.26582	1.23366	1.3104	0.984176	1.28552
	SE 27:1/21:2	0.851475	1.04471	1.10382	1.00487	0.494624	0.952232	0.818448	0.589461	0.626387	0.897561	1.02252	1.10605	0.622896	1.05585	0.391323	0.601975	1.04722	1.21292	1.04328	0.856159	0.431527	1.15867	1.23291	1.26072	1.0594	1.35921	1.285	0.903502	0.66718	1.11914
	SE 27:1/21:3	1.07012	0.962009	0.967873	0.801039	0.669233	0.808598	0.910594	0.93514	0.764002	0.792094	0.743689	1.28033	0.698369	1.10309	0.934647	0.484083	0.847267	0.894738	0.656926	0.856617	0.741453	0.770865	1.04664	1.2114	0.713901	0.896972	1.32953	0.759408	0.734116	0.957856
	SE 27:1/21:4	0.774727	1.01734	1.20794	1.05936	0.78802	0.8957	0.799001	0.463937	1.46246	1.30401	0.739141	1.96459	1.05599	1.28874	0.820218	0.712747	1.10714	0.767801	1.34301	1.05176	0.702457	1.1569	0.8231	1.13182	0.913571	1.12334	1.34576	1.21933	1.07669	1.00616
	SE 27:1/21:5	0.925077	0.957756	1.11717	0.785659	0.694421	0.914919	1.07928	0.94845	0.971668	0.786129	1.04897	0.801422	0.897384	1.22125	0.85428	0.586442	1.22849	0.891448	0.897302	1.0593	0.80368	1.20849	0.747734	0.961039	0.550415	1.14597	1.142	1.00917	0.822734	0.998126
	SE 27:1/22:1	0.868796	0.9621	1.1691	1.13034	0.954504	0.882579	0.879996	1.0448	0.871541	0.788949	0.770811	1.22866	0.969105	1.03212	1.07386	0.719494	1.10486	1.04942	1.10268	0.954297	1.02796	0.984811	1.25963	1.59	0.922977	1.37117	1.04539	0.958038	1.1435	1.30217
	SE 27:1/22:2	1.18023	0.649971	1.16979	0.886731	1.03792	1.03091	0.630938	0.991791	1.05617	0.947969	0.54885	1.33499	1.39022	0.815663	1.084	0.693405	0.64047	1.10892	0.721727	0.855746	0.873164	1.29286	1.23061	1.60622	1.12182	1.00594	1.35432	1.02347	0.843772	1.09278
	SE 27:1/22:3	1.05538	0.899651	1.04497	1.07519	1.02635	0.919359	1.0753	1.06681	1.34622	1.10262	1.10146	1.25913	1.29052	1.29322	1.05579	0.888086	1.69675	1.56589	1.2503	1.14301	1.02952	1.79244	1.4559	2.41867	2.07048	2.3494	2.1505	1.23238	0.971545	1.34242
	SE 27:1/22:4	0.946711	0.880437	1.17285	1.12519	1.08596	1.55698	1.44317	1.32016	1.39382	1.33706	2.34949	2.50383	2.45924	1.71902	1.45318	0.960564	2.64064	3.42809	1.47928	1.18536	1.83348	3.43044	2.49836	4.18061	4.96243	5.18974	4.47438	1.72429	1.49835	2.6806
	SE 27:1/22:5	0.945377	0.960725	1.0939	0.943712	0.911731	1.03741	1.11387	1.06813	1.27341	1.18153	1.098	1.47387	1.29408	1.43652	1.12754	0.764471	1.43671	1.3186	1.16226	1.21068	1.03329	1.7263	1.23594	1.69512	1.29439	1.47167	1.71301	1.43381	1.19613	1.35111
	SE 27:1/22:6	1.05234	0.917548	1.03011	0.922128	0.85877	0.948252	1.00975	0.979655	1.21901	1.09724	0.803717	1.35429	1.05791	1.46142	0.99235	0.665995	1.34224	1.00267	1.24431	1.0212	0.874534	1.46323	0.992661	1.1892	0.85282	0.998325	1.34127	1.34252	1.17395	1.27355
	SE 27:1/23:0	1.06	0.843968	1.09603	1.40519	1.15152	1.16922	1.11572	1.03058	1.29166	0.927115	0.885315	1.17589	1.14016	0.689326	1.04419	0.803897	0.919021	1.21437	0.887607	0.894293	1.12438	0.978049	1.23836	1.21613	1.13246	1.18698	1.15719	0.737389	0.821067	1.15185
	SE 27:1/23:1	0.934959	1.0769	0.988136	1.15704	1.00341	1.09725	1.01693	1.12681	1.22877	1.0414	0.895544	1.22739	1.27473	0.994115	1.17218	0.823834	1.09741	1.15437	1.15552	0.94309	0.938232	1.30418	1.1421	1.28086	1.15019	1.07448	1.38217	1.01831	0.963607	1.22718
	SE 27:1/23:2	1.00117	0.890381	1.10845	1.27132	0.938699	1.00031	1.10256	1.10065	1.10532	0.876273	1.17695	1.35656	1.49269	1.33316	1.23138	0.754023	1.16523	1.08019	1.10485	1.06288	1.11595	1.77733	1.23343	1.3508	1.04459	0.959756	1.42985	0.987345	1.09265	1.02331
	SE 27:1/23:3	1.04513	0.9781	0.976767	1.0577	0.670574	1.08698	0.890788	1.34464	1.16687	1.11708	0.908266	1.10084	1.26536	1.51977	1.2112	0.829276	1.30381	1.12235	1.30384	1.0644	1.00895	1.45872	1.39199	1.36054	0.917063	1.34624	1.35032	1.1116	1.2491	1.44191
	SE 27:1/23:4	0.619933	1.17487	1.2052	0.923508	0.832325	1.06387	0.903609	1.04303	1.67961	1.07632	1.18243	1.13216	1.55584	2.31439	1.01362	0.868142	1.1747	1.5674	1.20688	1.15439	1.39221	1.19349	1.48159	1.56652	0.849557	1.18003	1.77917	1.19467	0.829441	1.45797
	SE 27:1/23:5	0.83768	1.31496	0.847359	1.00812	0.760444	0.400683	0.574779	0.955575	0.697747	0.55725	0.403348	0.724485	0.723559	0.735596	0.657263	0.202474	0.445833	0.667353	0.699379	1.3304	0.362923	0.468211	0.802974	0.886099	0.492686	1.17406	0.779281	0.478481	0.343886	1.14038
	SE 27:1/24:1	0.941504	1.13389	0.92461	1.03989	1.05892	1.1904	1.06843	1.134	1.19624	1.10387	0.821806	1.35445	1.15509	1.06034	1.1836	0.757323	0.990225	1.29763	1.06239	1.01124	1.18288	1.20997	1.18893	1.30806	1.13053	1.09594	1.11953	0.981823	0.970251	1.18346
	SE 27:1/24:2	0.990238	0.919634	1.09013	1.02613	0.728541	0.992559	0.882797	1.05648	1.0084	0.884726	0.789743	1.13864	0.911556	1.16851	1.07364	0.651972	1.19179	0.88022	0.839547	0.936079	1.00347	1.2058	1.32134	1.26107	0.960284	1.03966	1.16647	1.04713	0.912201	0.902673
	SE 27:1/24:3	0.997794	0.945142	1.05706	0.862117	0.846784	0.950378	0.910436	1.23516	1.14133	0.856555	0.719256	1.17036	0.947751	1.29886	0.835934	0.676014	0.838432	0.956862	1.30361	0.906714	0.953549	1.29327	1.13833	1.38694	0.758733	0.952321	1.04221	1.13299	0.819012	0.983296
	SE 27:1/24:4	1.09797	1.04748	0.854554	0.985801	1.04676	1.09594	1.04334	0.992813	1.03211	1.0299	0.86029	1.22611	1.18067	1.47704	1.34663	0.734395	0.909288	1.34382	1.0289	1.0898	1.02337	1.13501	1.10265	1.3529	1.09223	1.13432	1.26764	1.22956	0.844062	1.07602
	SE 27:1/24:5	1.04483	0.932579	1.02259	0.917671	0.750712	0.747026	1.08221	1.08082	1.04933	0.94907	1.22055	1.40844	1.27575	1.22748	0.917094	0.690095	1.14784	1.37265	1.20879	0.994212	0.972135	1.3826	1.30774	1.99278	1.41633	1.38154	1.5232	1.09798	1.12777	1.3207
	SE 27:1/24:6	0.983292	0.943752	1.07296	1.17134	1.10908	0.953542	1.40679	1.41388	1.75275	1.38095	2.9257	3.65897	2.54889	1.49412	1.05137	1.79536	3.0112	4.57065	1.07896	1.30191	2.01961	5.766	5.09539	6.3127	5.19851	6.1833	5.19922	1.79484	1.92432	2.99179
	SE 27:1/25:1	1.42815	0.666854	0.904994	1.00848	1.02967	2.14952	0.520381	1.8545	2.87597	1.76489	2.01057	1.96375	2.86893	3.59621	2.17979	1.16566	0.925735	1.05015	1.0511	1.63523	1.93291	3.05811	2.51319	2.48622	0.923637	1.06372	1.08737	0.741548	1.61267	2.07257
	SE 27:1/25:3	0.986885	0.916442	1.09667	1.20038	0.984525	0.983586	0.974165	0.912882	1.05968	1.00057	1.16453	1.19532	1.40937	1.17073	1.07714	0.725676	1.6007	0.908917	0.984701	0.893869	1.18477	1.58106	1.24345	1.36979	1.28134	1.34715	1.35116	1.19063	0.812828	1.15393
	SE 27:1/25:4	0.903925	1.05067	1.04541	0.926395	0.818108	1.02585	1.14117	1.20977	1.30076	1.07177	0.983836	1.39819	1.16866	1.66546	1.02915	0.650178	1.16484	1.27312	1.18462	1.11567	1.02013	1.55708	1.1182	1.52681	1.06667	1.21647	1.50866	1.33635	1.0417	1.28459
	SE 27:1/25:5	1.23258	0.805514	0.961907	0.806094	0.97405	1.41965	1.07817	1.21044	1.35778	1.02445	0.916009	1.45501	1.15675	1.49448	0.908973	0.862284	1.08158	1.56326	1.14841	1.28973	1.13976	2.14952	1.08832	1.40935	0.790794	1.16288	1.49969	1.82616	1.36893	1.02191
	SE 27:1/25:6	0.729472	1.06987	1.20066	1.03651	0.860216	0.678132	1.11333	0.963708	0.845212	0.987412	0.951399	1.28127	1.19126	1.45825	0.841897	0.572775	1.11014	1.0689	1.00522	0.708456	0.61216	1.66144	0.830269	0.902767	0.922807	0.913275	1.54554	1.3245	0.814559	1.14372
	SE 27:1/26:3	0.685235	1.12111	1.19365	1.19006	0.881869	1.39004	1.14527	1.48648	1.61533	1.33142	0.650435	1.73185	1.29379	1.29537	0.980772	0.646449	0.722292	1.35833	1.32854	1.25054	1.10371	1.55206	2.19052	1.49436	1.42105	1.33566	1.60041	1.28031	0.944973	1.54352
	SE 27:1/26:4	0.890216	1.07384	1.03595	1.04519	0.992388	1.00298	1.06189	1.00264	1.30748	1.07666	1.03678	1.53102	1.21243	1.60984	0.974967	0.62381	1.32533	1.14375	1.28348	1.15586	1.30155	1.63166	1.41278	1.41935	1.10338	1.30706	1.40369	1.42083	1.07344	1.48432
	SE 27:1/26:5	0.999819	0.906407	1.09377	0.858806	0.84288	0.920299	1.1422	1.1155	1.14802	1.09673	0.781905	1.21442	1.13311	1.61655	1.04954	0.817903	1.41065	1.05201	1.627	1.30364	1.22339	1.65013	1.20265	1.36289	1.04275	1.22932	1.3848	1.51803	1.38521	1.55964
	SM33:1;2	1.01302	0.961456	1.02552	1.13792	1.01104	1.1485	0.965018	1.06632	1.1017	1.104	1.15461	1.22918	1.06321	1.00571	0.955699	0.94451	0.894329	1.05145	0.843146	1.25236	1.06792	0.943015	0.970452	1.03295	0.791705	0.956367	0.847175	0.684169	0.754667	0.973239
	SM34:0;2	1.05405	0.97233	0.973619	1.22278	1.00371	1.05244	0.847744	0.950147	1.02291	1.15823	0.938715	1.11746	0.95874	0.903627	0.915934	0.855283	0.722499	1.05168	0.820511	1.28692	1.07724	0.830553	0.860345	0.996557	0.777746	0.976318	0.850205	0.662756	0.678462	0.834497
	SM34:1;2	1.05521	0.992403	0.952388	1.1569	1.08586	1.04068	0.873662	0.98869	1.0351	1.05186	0.995786	1.06631	0.934382	0.890253	0.885595	0.865442	0.764349	0.983591	0.818528	1.11463	1.02717	0.815052	0.880294	0.960521	0.763921	0.909066	0.824865	0.66811	0.723475	0.881092
	SM34:2;2	0.990228	0.981648	1.02812	1.08376	1.02775	1.14474	1.09321	1.14007	1.15077	1.20602	0.975681	1.36346	1.14542	1.09397	0.98274	1.06506	1.13219	1.07019	1.08993	1.13859	1.16835	1.03045	1.09356	1.15645	0.891669	0.977816	1.04184	0.809806	0.806041	1.04485
	SM36:1;2	1.02826	0.99362	0.978123	1.19148	1.00003	1.10339	0.863758	1.01683	1.21144	1.29339	1.18947	1.37875	1.2507	1.12745	0.968064	1.00015	0.726818	1.09597	0.903127	1.47317	1.30046	0.91214	1.03462	1.14844	0.917531	1.09581	0.992963	0.781297	0.824748	0.997622
	SM36:2;2	0.993358	0.990979	1.01566	1.08066	1.05818	1.06985	1.01668	1.03081	1.14256	1.14895	1.13561	1.22455	1.12584	1.08767	0.988146	1.1034	1.07418	1.10307	1.02327	1.11881	1.1589	1.07066	1.06622	1.1964	0.981539	1.01103	1.07477	0.865189	0.872465	1.17545
	SM38:1;2	1.05358	0.975711	0.970708	1.11536	1.01064	1.0249	0.800164	0.908835	1.16377	1.25803	1.1673	1.26127	1.10199	1.08669	0.952429	0.92696	0.758747	1.12052	0.889735	1.48488	1.22595	0.892251	0.974546	1.17517	0.839232	1.05163	0.99784	0.75041	0.7173	1.02199
	SM38:2;2	0.948935	1.04659	1.00448	1.10924	1.02474	1.12864	0.996793	1.11993	1.13019	1.17848	1.31198	1.377	1.21292	1.14555	0.986166	1.0743	1.09101	1.14045	1.0307	1.26991	1.20878	1.09542	1.18042	1.2124	1.00235	1.15681	1.09766	0.947272	0.962618	1.23374
	SM40:1;2	1.02773	1.01493	0.957346	1.18828	1.02997	1.04745	0.80788	0.902305	1.10234	1.3004	1.13282	1.29029	1.11893	1.07306	1.00599	0.914867	0.703486	1.06383	0.868881	1.6134	1.29318	0.866553	1.04279	1.16687	0.888272	1.07107	0.952549	0.752135	0.768739	0.947966
	SM40:2;2	1.02963	0.990991	0.979376	1.06956	1.00906	1.12939	0.889302	1.02358	1.18306	1.24243	1.43627	1.22077	1.09391	1.10821	0.959509	1.03378	1.01584	1.14154	0.9949	1.2416	1.14417	1.09441	1.10523	1.18023	0.91924	1.04252	1.07692	0.842041	0.835718	1.20779
	SM41:2;2	1.02599	0.996634	0.977377	1.0664	0.990303	1.07676	0.879583	1.00986	1.17344	1.27056	1.20316	1.35626	1.17925	1.15896	1.01271	0.987943	0.96041	1.14483	1.02233	1.42748	1.19349	1.07733	1.14664	1.23478	0.942268	1.13626	1.05661	0.852993	0.871767	1.15375
	SM42:1;2	1.0291	1.01431	0.956593	1.19504	1.08184	1.0477	0.826331	0.940107	1.06797	1.22439	1.01913	1.16859	1.01037	1.05808	0.92593	0.869463	0.680755	1.06812	0.895155	1.54969	1.2558	0.913853	1.02742	1.22956	0.917943	1.05495	0.948053	0.744496	0.76715	0.943036
	SM42:2;2	1.02394	1.0154	0.960652	1.1301	1.03303	1.1023	0.897741	1.0169	1.14198	1.20724	1.15639	1.2898	1.13382	1.05407	0.992838	1.00144	0.865136	1.12168	0.912076	1.40829	1.1783	0.973005	1.10011	1.12488	0.908489	1.10132	0.937016	0.814028	0.848691	1.13288
	SM42:3;2	1.04894	1.03507	0.915986	1.0887	1.07	1.1879	1.0381	1.11734	1.24531	1.33209	1.32406	1.35416	1.24154	1.24206	1.06336	1.13862	1.15171	1.26111	1.20813	1.30111	1.25106	1.23238	1.23597	1.32279	1.05078	1.16312	1.32352	0.971282	0.997174	1.35011
	TG 49:1	0.984088	1.05813	0.957784	0.971602	0.904972	1.13156	1.00246	0.975215	1.12028	1.03856	0.946048	0.822336	0.863319	0.871544	0.904683	1.16326	0.840656	1.25825	0.93505	0.938926	0.927196	0.813091	0.854375	1.05481	0.849549	0.889292	1.16595	1.02865	0.745036	0.725321
	TG 49:2	0.995057	1.07483	0.930115	0.928115	0.898498	1.11822	0.999588	0.971887	1.03585	0.948366	0.866052	0.813101	0.780096	0.83798	0.809658	1.1356	0.813593	1.21322	0.971385	0.92314	0.939394	0.804425	0.784991	1.00566	0.771393	0.799993	1.02243	0.99567	0.726357	0.673187
	TG 50:1	1.03379	1.08022	0.885986	0.949606	0.921512	1.05157	1.06369	1.01737	1.02478	1.02716	0.706842	0.682586	0.759392	0.924934	0.950465	1.13118	0.754618	1.2103	0.861489	0.700102	0.804266	0.770587	0.833388	0.934426	0.886029	0.955222	0.957873	1.08476	0.708837	0.751876
	TG 51:4	0.960274	1.09648	0.943242	1.00053	0.913397	1.15223	1.0344	1.05786	1.08396	0.990557	0.871775	0.863861	0.877722	0.925789	0.91556	1.21464	0.811577	1.26635	1.01297	0.964299	0.942589	0.841845	0.882997	1.1332	0.876995	0.978107	1.20417	1.05021	0.763991	0.750846
	TG 51:5	0.974189	1.05984	0.965974	0.973173	0.87475	1.09395	1.03328	0.938359	1.02183	0.930937	0.866778	0.873039	0.861119	0.879903	0.834955	1.18392	0.784785	1.12685	0.993249	0.880954	0.911101	0.808654	0.861331	0.985715	0.774519	0.837441	1.01265	1.04207	0.728389	0.759466
	TG 53:4	0.98512	1.07585	0.939026	0.92084	0.877215	1.0933	0.956135	0.956084	1.06146	0.982931	0.896211	0.822516	0.805295	0.911087	0.854058	1.15905	0.807202	1.278	0.978681	0.930534	0.951431	0.799251	0.844812	1.11595	0.851898	0.864329	1.12409	1.04869	0.700171	0.683958
	TG 53:5	0.960683	1.1083	0.931018	0.907442	0.875274	1.08252	1.00489	0.974163	1.0456	0.988777	0.955388	0.885468	0.87833	0.915999	0.873578	1.1602	0.820208	1.26998	0.999239	0.954326	0.982459	0.855813	0.885705	1.10057	0.84394	0.914028	1.13363	1.10179	0.75824	0.736837
	TG 53:6	0.960246	1.08664	0.953114	0.98448	0.878657	1.10162	1.04818	1.00076	1.05027	0.98712	0.909983	0.889531	0.902594	0.917405	0.885502	1.22999	0.802599	1.20187	0.978571	0.933215	0.937111	0.816813	0.870464	1.04622	0.803589	0.899673	1.03679	1.05617	0.729165	0.75017
	TG 53:7	0.998036	1.04333	0.958639	1.00014	0.912219	1.10458	1.11325	0.946456	1.02488	1.05494	0.858477	0.934599	0.869185	0.909719	0.894859	1.12624	0.810829	1.24789	0.991075	0.881571	0.895765	0.745605	0.861788	0.956952	0.756118	0.775556	0.959159	1.04772	0.805435	0.781808
	TG 55:6	0.989368	1.09877	0.911864	0.894498	0.84229	1.03121	0.938832	0.915411	1.00386	0.975094	0.889044	0.822968	0.792723	0.863885	0.844329	1.16762	0.776747	1.21398	0.952242	0.923869	0.931159	0.78975	0.834948	1.04784	0.808383	0.828013	1.04795	1.01388	0.735632	0.694046
	TG 55:7	0.980672	1.0793	0.940032	0.895182	0.851459	1.03032	0.982368	0.946715	0.991028	0.987511	0.929798	0.920599	0.892955	0.92388	0.880126	1.13094	0.81585	1.23682	0.971548	0.936776	0.908434	0.797696	0.845546	1.01587	0.800262	0.840751	1.04998	1.08066	0.752661	0.722218

## Sheet: Fig 3A
	Fig 3A
	Treatment	Time (hours)	PAL(uM)	OLE(uM)	PAL+OLE(uM)	PAL+OLE(moles)				100uM FA	50uM FA	25uM FA	12.5um FA
	Nominal: 100uM FA mix	0	4.72818	83.9073	88.6355	1.77271e-07		Consumption Rate (fmol/cell hour)		27.9237	20.9117	13.721	7.10337
		0	4.28858	85.2766	89.5651	1.7913e-07		Consumption Rate (error)		-0.538808	-0.497673	-0.873702	-1.13877
		0	4.21567	82.9702	87.1858	1.74372e-07		Media Concentration (uM)		88.4622	42.7443	19.8432	8.95579
		2	3.89317	79.1506	83.0437	1.57783e-07		Media concentration(STDEV)		1.19908	0.357308	0.119487	1.27407
		2	4.00808	78.4833	82.4913	1.56734e-07
		2	4.03101	81.4357	85.4667	1.62387e-07			Cell Count	Proliferation Rate (doublings/hour)	Cell hours-calculated from cell counts at start and end time points
		4	3.46388	72.4173	75.8812	1.36586e-07					0 hours	2 hours	4 hours	6 hours
		4	3.5804	73.2776	76.858	1.38344e-07		Starting count	246260	N/A	N/A	N/A	N/A	N/A
		4	3.80348	76.2304	80.0339	1.44061e-07			337120	N/A	N/A	N/A	N/A	N/A
		6	3.1235	66.349	69.4725	1.18103e-07			302460	N/A	N/A	N/A	N/A	N/A
		6	3.16084	68.2401	71.401	1.21382e-07		~100uM FA	377920	0.0593329	0	615527	1.28382e+06	2.00941e+06
		6	3.32581	68.7153	72.0412	1.2247e-07			390000	0.0668984	0	618811	1.29776e+06	2.04268e+06
	Nominal: 50uM FA mix	0	1.84732	40.54	42.3873	8.47747e-08			376940	0.0587085	0	615258	1.28268e+06	2.0067e+06
		0	2.48765	40.256	42.7437	8.54874e-08		~50uM FA	349020	0.0402043	0	607328	1.24947e+06	1.92841e+06
		0	2.08164	41.0203	43.102	8.62039e-08			341240	0.0347839	0	605030	1.23995e+06	1.90624e+06
		2	1.73871	36.5136	38.2523	7.26795e-08			339880	0.0338236	0	604625	1.23827e+06	1.90234e+06
		2	1.64724	35.8447	37.492	7.12347e-08		~25uM FA	351760	0.0420846	0	608127	1.25279e+06	1.93618e+06
		2	1.74467	35.6521	37.3967	7.10538e-08			327800	0.025122	0	600964	1.22323e+06	1.86754e+06
		4	1.28309	31.4203	32.7033	5.8866e-08			319720	0.0191209	0	598457	1.21299e+06	1.84403e+06
		4	2.64509	30.6812	33.3263	5.99874e-08		~12.5uM FA	343160	0.036133	0	605601	1.24231e+06	1.91172e+06
		4	1.46492	30.2347	31.6996	5.70593e-08			320180	0.0194666	0	598601	1.21358e+06	1.84537e+06
		6	1.33112	26.1541	27.4852	4.67249e-08			356640	0.0453975	0	609539	1.25867e+06	1.94997e+06
		6	1.04525	25.4666	26.5118	4.50701e-08
		6	1.14749	25.0344	26.1819	4.45092e-08
	Nominal: 25uM FA mix	0	0.783809	18.934	19.7178	3.94356e-08
		0	1.22564	18.7301	19.9557	3.99115e-08
		0	1.50847	18.3477	19.8561	3.97122e-08
		2	0.610595	15.0795	15.6901	2.98112e-08
		2	0.76882	14.9866	15.7554	2.99353e-08
		2	2.63919	14.8418	17.481	3.32138e-08
		4	0.446293	11.1632	11.6095	2.08971e-08
		4	0.508306	11.5318	12.0401	2.16722e-08
		4	0.44253	10.8211	11.2636	2.02745e-08
		6	0.291531	7.9607	8.25223	1.40288e-08
		6	0.333618	8.20859	8.5422	1.45217e-08
		6	0.308633	8.13014	8.43877	1.43459e-08
	Nominal: 12.5uM FA mix	0	0.36535	8.39308	8.75843	1.75169e-08
		0	2.73398	7.58304	10.317	2.06341e-08
		0	0.309134	7.48278	7.79192	1.55838e-08
		2	0.412776	5.82841	6.24118	1.18583e-08
		2	0.325149	5.40643	5.73158	1.089e-08
		2	0.198761	5.23949	5.43825	1.03327e-08
		4	0.174088	3.83075	4.00484	7.20871e-09
		4	0.64503	3.41214	4.05717	7.3029e-09
		4	0.126846	3.434	3.56085	6.40953e-09
		6	0.111333	2.46806	2.57939	4.38496e-09
		6	0.303139	2.23582	2.53895	4.31622e-09
		6	0.0743818	2.18172	2.2561	3.83537e-09
		Oleate (x)	ARA (y)
		500	100
		250	50
		125	25
		62.5	12.5
		31.25	6.25
		15.625	3.125
		7.8125	1.5625
		3.90625	0.78125
		1.95312	0.390625
		0.976562	0.195312
		Oleate (x)
		500
		250
		125
		62.5
		31.25
		15.625
		7.8125
		3.90625
		1.95312
		0.976562

## Sheet: Fig 3B
	Fig 3B
	Treatment	Time (hours)	LPC 16:0(uM)	LPC 18:1(uM)	LPC 16:0+LPC 18:1(uM)	LPC 16:0+LPC 18:1(moles)				100uM LPC	50uM LPC	25uM LPC	12.5uM LPC
	Nominal: 100uM LPC mix	0	4.78348	62.2794	67.0629	1.34126e-07		Consumption Rate (fmol/cell hour)		20.3637	10.9187	8.36208	4.66218
		0	4.57777	64.5177	69.0955	1.38191e-07		Consumption Rate (error)		-8.38181	-1.86341	-0.71079	-0.585586
		0	5.01923	75.3519	80.3711	1.60742e-07		Media Concentration (uM)		72.1765	34.0347	13.6632	5.67241
		2	4.86631	74.5987	79.465	1.50984e-07		Media concentration(STDEV)		7.16913	1.75878	0.0706163	0.273484
		2	5.55504	85.0534	90.6084	1.72156e-07
		2	5.30687	77.8804	83.1872	1.58056e-07			Cell Count	Proliferation Rate (doublings/hour)	Cell hours-calculated from cell counts at start and end time points
		4	4.83223	69.038	73.8702	1.32966e-07					0 hours	2 hours	4 hours	6 hours
		4	5.39361	67.7387	73.1324	1.31638e-07		Starting count	246260	N/A	N/A	N/A	N/A	N/A
		4	5.42749	65.8362	71.2637	1.28275e-07			337120	N/A	N/A	N/A	N/A	N/A
		6	5.04128	59.8012	64.8425	1.10232e-07			302460	N/A	N/A	N/A	N/A	N/A
		6	5.397	61.1363	66.5333	1.13107e-07		~100uM LPC	335840	0.0309484	0	603412	1.23328e+06	1.89075e+06
		6	4.84032	55.5212	60.3616	1.02615e-07			367720	0.052754	0	612691	1.27187e+06	1.98106e+06
	Nominal: 50uM LPC mix	0	2.65652	29.3568	32.0133	6.40267e-08			371280	0.0550707	0	613688	1.27606e+06	1.99098e+06
		0	2.81135	32.4039	35.2153	7.04305e-08		~50uM LPC	335020	0.0303606	0	603164	1.23226e+06	1.88839e+06
		0	2.79468	32.0808	34.8755	6.9751e-08			354480	0.0439368	0	608916	1.25607e+06	1.94387e+06
		2	2.38086	26.5893	28.9702	5.50433e-08			342340	0.0355577	0	605358	1.2413e+06	1.90938e+06
		2	2.5203	28.6053	31.1256	5.91386e-08		~25uM LPC	339060	0.0332428	0	604379	1.23726e+06	1.89999e+06
		2	2.50371	27.5857	30.0895	5.717e-08			336580	0.0314776	0	603635	1.23419e+06	1.89288e+06
		4	2.34975	24.4996	26.8494	4.83289e-08			336300	0.0312775	0	603550	1.23385e+06	1.89207e+06
		4	2.26367	25.4601	27.7237	4.99027e-08		~12.5uM LPC	303320	0.0064595	0	593212	1.19176e+06	1.79569e+06
		4	2.15742	28.3077	30.4651	5.48372e-08			321300	0.0203062	0	598951	1.215e+06	1.84864e+06
		6	1.94478	24.0704	26.0152	4.42258e-08			335100	0.030418	0	603188	1.23236e+06	1.88862e+06
		6	2.05477	26.4654	28.5202	4.84843e-08
		6	2.05187	25.9284	27.9803	4.75665e-08
	Nominal: 25uM LPC mix	0	1.06359	12.6725	13.7361	2.74723e-08
		0	1.03033	12.5648	13.5952	2.71903e-08
		0	1.14163	12.5166	13.6582	2.73165e-08
		2	0.997743	9.62585	10.6236	2.01848e-08
		2	1.04548	10.3203	11.3657	2.15949e-08
		2	1.07138	10.8271	11.8984	2.2607e-08
		4	0.849135	7.39038	8.23951	1.48311e-08
		4	0.909588	8.29306	9.20265	1.65648e-08
		4	0.810837	7.44659	8.25743	1.48634e-08
		6	0.750582	6.00671	6.75729	1.14874e-08
		6	0.737472	6.35795	7.09542	1.20622e-08
		6	0.736593	6.05092	6.78751	1.15388e-08
	Nominal: 12.5uM LPC mix	0	0.506569	5.01446	5.52103	1.10421e-08
		0	0.557325	5.43078	5.98811	1.19762e-08
		0	0.528744	4.97933	5.50807	1.10161e-08
		2	0.404318	3.65642	4.06074	7.7154e-09
		2	0.400683	3.44655	3.84724	7.30975e-09
		2	0.358396	3.04428	3.40268	6.46508e-09
		4	0.28705	2.1509	2.43795	4.3883e-09
		4	0.325438	2.5884	2.91383	5.2449e-09
		4	0.301404	2.24464	2.54605	4.58289e-09
		6	0.201913	1.40093	1.60285	2.72484e-09
		6	0.206914	1.36779	1.5747	2.677e-09
		6	0.176534	1.19688	1.37341	2.3348e-09

## Sheet: Fig 3C,D
	Figues 3C, FA consumption across concentration series in media containing either only FA mix or an equimolar combination of FA and LPC
			FA media consumption									Treatment	Time (hours)	PAL (uM)	OLE (uM)	PAL+OLE (uM)	PAL+OLE (moles)
			100uM FA	50uM FA	25uM FA	12.5uM FA	100uM FA+LPC	50uM FA+LPC	25uM FA+LPC	12.5uM FA+LPC		100uM FA mix	0	5.06891	69.5777	74.6466	1.49293e-07
	Consumption Rate (fmol/cell hour)		22.4081	15.7054	9.88047	5.08912	20.1045	14.3521	8.95598	4.6971			0	5.04246	68.2474	73.2898	1.4658e-07
	Consumption Rate (error)		-0.871284	-0.493468	-0.872785	-0.699808	-0.312305	-0.531302	-0.590116	-0.660913			0	5.2064	71.2638	76.4702	1.5294e-07
	Media Concentration (uM)		73.2821	34.7999	16.132	7.01061	74.8022	35.2693	16.0958	7.3661			2	4.53933	65.0681	69.6074	1.32254e-07
	Media concentration(STDEV)		1.07365	0.489395	0.127184	0.169042	1.59589	1.21259	0.306382	0.171395			2	4.3803	64.0981	68.4784	1.30109e-07
													2	4.53438	65.6728	70.2072	1.33394e-07
	Figues 3D, LPC consumption across concentration series in media containing either only FA mix or an equimolar combination of FA and LPC												4	3.88708	60.6275	64.5146	1.16126e-07
			LPC media consumption										4	3.96383	61.2722	65.236	1.17425e-07
			100uM LPC	50uM LPC	25uM LPC	12.5uM LPC	100uM FA + LPC	50uM FA + LPC	25uM FA + LPC	12.5uM FA + LPC			4	4.08617	61.8282	65.9144	1.18646e-07
	Consumption Rate (fmol/cell hour)		15.9064	6.14298	5.1663	4.12343	20.759	10.1817	6.3624	4.52845			6	3.26315	53.7925	57.0556	9.69946e-08
	Consumption Rate (error)		-3.99394	-2.79448	-0.769868	-0.663235	-3.30317	-2.09397	-0.706142	-0.978469			6	3.07889	51.9287	55.0076	9.35129e-08
	Media Concentration (uM)		65.9375	28.4863	11.4667	5.76995	68.5025	29.7339	13.7225	6.34668			6	3.3595	54.9486	58.3081	9.91238e-08
	Media concentration(STDEV)		3.17009	0.944118	1.11261	0.284341	9.33543	0.222832	0.747098	0.213039		50uM FA mix	0	2.33993	33.1429	35.4828	7.09656e-08
													0	2.25526	31.7089	33.9641	6.79282e-08
		Cell Count	Proliferation Rate (doublings/hour)	Cell hours-calculated from cell counts at start and end time points									0	2.40627	33.9546	36.3609	7.27218e-08
				0 hours	2 hours	4 hours	6 hours						2	1.83314	28.6596	30.4927	5.79362e-08
	Starting count	365460	N/A	N/A	N/A	N/A	N/A						2	1.82798	28.4643	30.2923	5.75553e-08
		366320	N/A	N/A	N/A	N/A	N/A						2	1.85549	28.1937	30.0492	5.70935e-08
		315120	N/A	N/A	N/A	N/A	N/A						4	1.3688	23.7816	25.1504	4.52706e-08
	FA ~100uM	442400	0.0570437	0	726271	1.51231e+06	2.36303e+06						4	1.45514	24.9485	26.4037	4.75266e-08
		458900	0.0658484	0	730781	1.53141e+06	2.40857e+06						4	1.44705	24.261	25.708	4.62744e-08
		387900	0.0254326	0	710383	1.44626e+06	2.20854e+06						6	0.909752	17.7222	18.6319	3.16743e-08
	FA ~50uM	453300	0.0628962	0	729265	1.52497e+06	2.39317e+06						6	1.04197	19.3307	20.3726	3.46335e-08
		410620	0.0391191	0	717205	1.47438e+06	2.27375e+06						6	0.982773	19.0069	19.9897	3.39825e-08
		436440	0.0537823	0	724611	1.50531e+06	2.34645e+06					25uM FA mix	0	1.05443	14.7764	15.8309	3.16617e-08
	FA ~25uM	407160	0.0370844	0	716185	1.47015e+06	2.26389e+06						0	1.11011	15.3212	16.4313	3.28626e-08
		427900	0.0490307	0	722200	1.49519e+06	2.32256e+06						0	1.03695	14.9882	16.0251	3.20503e-08
		434480	0.0527001	0	724060	1.503e+06	2.34098e+06						2	0.741104	11.6744	12.4155	2.35894e-08
	FA ~12.5uM	339020	-0.00695314	0	694580	1.3825e+06	2.06382e+06						2	0.738884	11.9113	12.6502	2.40354e-08
		459240	0.0660265	0	730872	1.5318e+06	2.4095e+06						2	0.666839	11.3044	11.9713	2.27454e-08
		468160	0.0706521	0	733256	1.54197e+06	2.43389e+06						4	0.468526	8.21127	8.67979	1.56236e-08
	LPC mix ~100uM	383160	0.0224763	0	708921	1.44028e+06	2.19478e+06						4	0.456467	8.34191	8.79838	1.58371e-08
		374380	0.0169024	0	706174	1.42909e+06	2.16915e+06						4	0.399643	7.33649	7.73614	1.3925e-08
		369780	0.0139297	0	704716	1.42317e+06	2.15564e+06						6	0.261779	5.62134	5.88312	1.00013e-08
	LPC mix ~50uM	365200	0.0109329	0	703249	1.41724e+06	2.14213e+06						6	0.273282	5.72639	5.99967	1.01994e-08
		404600	0.0355678	0	715426	1.46701e+06	2.25659e+06						6	0.207655	4.73116	4.93881	8.39598e-09
		376340	0.0181579	0	706792	1.4316e+06	2.17489e+06					12.5uM FA mix	0	0.481276	6.93025	7.41153	1.48231e-08
	LPC mix ~25uM	337720	-0.00787694	0	694137	1.38073e+06	2.05988e+06						0	0.449172	6.72739	7.17656	1.43531e-08
		360900	0.00808498	0	701859	1.41163e+06	2.1294e+06						0	0.511515	6.99868	7.5102	1.50204e-08
		348520	-0.000307965	0	697784	1.39527e+06	2.09246e+06						2	0.315903	4.99694	5.31284	1.00944e-08
	LPC mix ~12.5uM	320700	-0.0203108	0	688199	1.35729e+06	2.00781e+06						2	0.267731	4.51051	4.77824	9.07866e-09
		397540	0.0313351	0	713314	1.4583e+06	2.23636e+06						2	0.265507	4.5705	4.83601	9.18842e-09
		389760	0.0265828	0	710953	1.44859e+06	2.21393e+06						4	0.17858	3.13597	3.31454	5.96618e-09
	FA+LPC ~100uM	387780	0.0253582	0	710346	1.44611e+06	2.20819e+06						4	0.136016	2.52576	2.66177	4.79119e-09
		417940	0.0433678	0	719340	1.48325e+06	2.2945e+06						4	0.140827	2.84223	2.98305	5.36949e-09
		353280	0.00295381	0	699364	1.4016e+06	2.10671e+06						6	0.0932876	1.93781	2.03109	3.45286e-09
	FA+LPC ~50uM	384320	0.0232031	0	709280	1.44175e+06	2.19815e+06						6	0.0720137	1.46174	1.53375	2.60738e-09
		392620	0.0283407	0	711825	1.45217e+06	2.22219e+06						6	0.0809338	1.64131	1.72224	2.92781e-09
		389000	0.0261135	0	710720	1.44764e+06	2.21173e+06					100uM FA+LPC mix (FA component)	0	4.95276	67.2266	72.1793	1.44359e-07
	FA+LPC ~25uM	381600	0.0214953	0	708436	1.4383e+06	2.19024e+06						0	5.11168	68.2312	73.3429	1.46686e-07
		383820	0.0228901	0	709125	1.44111e+06	2.1967e+06						0	5.10076	69.2233	74.3241	1.48648e-07
		341700	-0.00505983	0	695491	1.38612e+06	2.07192e+06						2	4.6247	65.3333	69.958	1.3292e-07
	FA+LPC ~12.5uM	396960	0.0309841	0	713139	1.45758e+06	2.23469e+06						2	4.5687	64.4108	68.9795	1.31061e-07
		394260	0.029343	0	712323	1.45422e+06	2.22692e+06						2	4.64145	65.9556	70.597	1.34134e-07
		400880	0.0333469	0	714317	1.46243e+06	2.24594e+06						4	3.96101	60.7929	64.7539	1.16557e-07
													4	4.0381	61.4347	65.4728	1.17851e-07
													4	4.04935	60.7512	64.8005	1.16641e-07
													6	3.41639	56.7927	60.2091	1.02356e-07
													6	3.41706	55.5352	58.9523	1.00219e-07
													6	3.63107	58.226	61.8571	1.05157e-07
												50uM FA+LPC mix (FA component)	0	2.30305	33.0559	35.3589	7.07179e-08
													0	2.22717	32.2217	34.4489	6.88977e-08
													0	2.31901	32.2728	34.5919	6.91837e-08
													2	1.87201	28.9171	30.7891	5.84992e-08
													2	1.94666	28.7549	30.7016	5.8333e-08
													2	1.85266	28.8298	30.6825	5.82967e-08
													4	1.48354	25.0675	26.551	4.77918e-08
													4	1.48689	24.7574	26.2443	4.72397e-08
													4	1.5065	24.8548	26.3613	4.74504e-08
													6	1.11148	21.1367	22.2481	3.78218e-08
													6	1.11194	21.0628	22.1748	3.76971e-08
													6	1.17332	21.3675	22.5408	3.83194e-08
												25uM FA+LPC mix (FA component)	0	1.05974	15.0415	16.1012	3.22025e-08
													0	1.05037	15.2214	16.2717	3.25435e-08
													0	1.01077	15.0122	16.023	3.2046e-08
													2	0.772946	12.3843	13.1572	2.49988e-08
													2	0.76802	12.2607	13.0287	2.47546e-08
													2	0.755914	12.0956	12.8515	2.44178e-08
													4	0.528798	9.56815	10.097	1.81745e-08
													4	0.511545	9.5152	10.0267	1.80481e-08
													4	0.518934	9.57876	10.0977	1.81758e-08
													6	0.341243	7.53571	7.87696	1.33908e-08
													6	0.346806	7.34182	7.68862	1.30707e-08
													6	0.318135	7.09379	7.41193	1.26003e-08
												12.5uM FA+LPC mix (FA component)	0	0.462423	6.73634	7.19876	1.43975e-08
													0	0.443771	6.42777	6.87155	1.37431e-08
													0	0.430503	6.53102	6.96152	1.3923e-08
													2	0.276247	4.67288	4.94913	9.40334e-09
													2	0.260954	4.42937	4.69033	8.91162e-09
													2	0.233163	4.2438	4.47697	8.50623e-09
													4	0.171511	3.16478	3.3363	6.00533e-09
													4	0.145677	2.9484	3.09407	5.56933e-09
													4	0.139544	2.88326	3.0228	5.44104e-09
													6	0.0847265	2.1008	2.18553	3.7154e-09
													6	0.0804143	1.87079	1.95121	3.31705e-09
													6	0.0731459	1.7738	1.84695	3.13981e-09
												Treatment	Time (hours)	LPC 18:1 (uM)	LPC 16:0 (uM)	LPC 18:1+LPC16:0 (uM)	LPC 16:0+LPC 18:1(moles)
												100uM LPC mix	0	65.7097	2.53251	68.2422	1.36484e-07
													0	64.7797	2.46829	67.248	1.34496e-07
													0	60.0976	2.22464	62.3223	1.24645e-07
													2	63.5511	2.03984	65.5909	1.24623e-07
													2	62.0569	1.95635	64.0133	1.21625e-07
													2	64.6504	2.0594	66.7098	1.26749e-07
													4	54.1135	1.80798	55.9215	1.00659e-07
													4	56.0558	1.80168	57.8574	1.04143e-07
													4	53.7905	1.76127	55.5518	9.99933e-08
													6	59.8071	1.95612	61.7632	1.04998e-07
													6	59.1209	1.9085	61.0294	1.0375e-07
													6	53.6105	1.8031	55.4136	9.42031e-08
												50uM LPC mix	0	28.488	1.08846	29.5765	5.9153e-08
													0	26.9269	1.01632	27.9432	5.58864e-08
													0	26.9525	0.98681	27.9393	5.58786e-08
													2	30.8093	0.995574	31.8049	6.04293e-08
													2	28.1245	0.917243	29.0417	5.51793e-08
													2	23.5348	0.859831	24.3946	4.63498e-08
													4	25.1054	0.886989	25.9924	4.67863e-08
													4	23.5727	0.856414	24.4292	4.39725e-08
													4	19.168	0.717034	19.885	3.57931e-08
													6	25.6644	0.888005	26.5524	4.51391e-08
													6	25.7102	0.871192	26.5813	4.51883e-08
													6	26.9213	0.910479	27.8318	4.7314e-08
												25uM LPC mix	0	9.90052	0.380289	10.2808	2.05616e-08
													0	11.2068	0.424717	11.6315	2.3263e-08
													0	12.0771	0.410499	12.4876	2.49753e-08
													2	7.67614	0.335668	8.01181	1.52224e-08
													2	9.10459	0.379129	9.48372	1.80191e-08
													2	9.16369	0.365496	9.52919	1.81055e-08
													4	7.45527	0.291851	7.74713	1.39448e-08
													4	8.56075	0.307418	8.86817	1.59627e-08
													4	7.38275	0.291694	7.67444	1.3814e-08
													6	6.57203	0.255633	6.82767	1.1607e-08
													6	6.87891	0.266683	7.14559	1.21475e-08
													6	6.52182	0.259548	6.78137	1.15283e-08
												12.5uM LPC mix	0	5.31758	0.188129	5.50571	1.10114e-08
													0	5.87557	0.195267	6.07084	1.21417e-08
													0	5.53814	0.195164	5.7333	1.14666e-08
													2	3.69073	0.154334	3.84506	7.30562e-09
													2	3.56849	0.143668	3.71216	7.0531e-09
													2	3.06559	0.123397	3.18899	6.05908e-09
													4	2.71795	0.110721	2.82867	5.09161e-09
													4	2.36763	0.0978758	2.4655	4.43791e-09
													4	1.98624	0.0798732	2.06611	3.719e-09
													6	1.74424	0.0730943	1.81734	3.08947e-09
													6	1.4588	0.0610635	1.51986	2.58377e-09
													6	0.957193	0.0399886	0.997182	1.69521e-09
												100uM FA+LPC mix (LPC component)	0	76.5111	2.41913	78.9302	1.5786e-07
													0	59.0942	1.82865	60.9228	1.21846e-07
													0	63.4925	2.16199	65.6545	1.31309e-07
													2	60.1851	1.97966	62.1648	1.18113e-07
													2	60.2388	2.04218	62.281	1.18334e-07
													2	58.347	2.15075	60.4978	1.14946e-07
													4	57.4787	2.05216	59.5309	1.07156e-07
													4	60.9981	2.08224	63.0804	1.13545e-07
													4	61.9583	2.06939	64.0276	1.1525e-07
													6	51.3211	1.94602	53.2671	9.05541e-08
													6	50.1754	1.9445	52.1199	8.86039e-08
													6	47.9673	1.84523	49.8125	8.46813e-08
												50uM FA+LPC mix (LPC component)	0	28.4749	1.03663	29.5115	5.90231e-08
													0	28.9148	1.04242	29.9572	5.99144e-08
													0	28.7028	1.03019	29.733	5.9466e-08
													2	25.0059	0.912781	25.9187	4.92455e-08
													2	24.4054	0.933768	25.3391	4.81443e-08
													2	24.5318	0.937418	25.4693	4.83916e-08
													4	26.1101	0.85501	26.9651	4.85372e-08
													4	26.012	0.854262	26.8663	4.83593e-08
													4	24.6544	0.819478	25.4739	4.5853e-08
													6	19.9647	0.81014	20.7749	3.53173e-08
													6	20.1543	0.813899	20.9682	3.5646e-08
													6	18.9108	0.781395	19.6922	3.34767e-08
												25uM FA+LPC mix (LPC component)	0	12.4728	0.467201	12.94	2.588e-08
													0	13.3324	0.466786	13.7992	2.75985e-08
													0	13.9765	0.451779	14.4283	2.88565e-08
													2	11.0798	0.447642	11.5275	2.19022e-08
													2	10.0007	0.390639	10.3913	1.97435e-08
													2	10.658	0.466093	11.1241	2.11358e-08
													4	9.00017	0.33356	9.33373	1.68007e-08
													4	9.80821	0.344845	10.1531	1.82755e-08
													4	10.5393	0.366195	10.9055	1.963e-08
													6	6.40694	0.316688	6.72363	1.14302e-08
													6	7.57957	0.348924	7.9285	1.34784e-08
													6	8.11934	0.369317	8.48866	1.44307e-08
												12.5uM FA+LPC mix (LPC component)	0	6.15571	0.205012	6.36073	1.27215e-08
													0	6.34989	0.202456	6.55235	1.31047e-08
													0	5.92839	0.198577	6.12696	1.22539e-08
													2	3.04177	0.133186	3.17495	6.03241e-09
													2	3.42075	0.139705	3.56045	6.76486e-09
													2	3.50931	0.141508	3.65082	6.93656e-09
													4	2.45091	0.0983631	2.54927	4.58869e-09
													4	2.29772	0.0922178	2.38993	4.30188e-09
													4	2.02143	0.0898742	2.11131	3.80035e-09
													6	1.30032	0.0664629	1.36678	2.32353e-09
													6	1.23804	0.0606577	1.2987	2.20778e-09
													6	1.09653	0.057204	1.15374	1.96135e-09

## Sheet: Fig 3E
	Fig 3E, FA consumption across concentration series in media containing various ratios of palmitate to oleate
	Treatment	Time (hours)	PAL (uM)	OLE (uM)	PAL (moles)	OLE (moles)				1:4 Pal	1:2 Pal	1:1 Pal	2:1 Pal	4:1 Pal
	4:1 OLE:PAL	0	10.9997	48.0595	2.19994e-08	9.61189e-08		Consumption Rate (fmol/cell hour)		8.90291	8.88936	23.9968	21.9956	18.4925
		0	22.984	49.045	4.59681e-08	9.809e-08		Consumption Rate (error)		-2.54966	-3.64192	-6.52384	-1.56197	-2.11965
		0	11.6653	48.8891	2.33307e-08	9.77782e-08		Media Concentration (uM)		15.2164	25.998	42.2583	59.5098	62.0447
		2	14.2621	60.3396	2.7098e-08	1.14645e-07		Media concentration(STDEV)		6.73522	1.06	14.3115	3.37205	2.72794
		2	21.7105	48.0041	4.12499e-08	9.12079e-08
		2	12.1972	49.6294	2.31747e-08	9.42959e-08				4:1 Ole	2:1 Ole	1:1 Ole	1:2 Ole	1:4 Ole
		4	9.71629	44.6507	1.74893e-08	8.03712e-08		Consumption Rate (fmol/cell hour)		15.4395	13.4717	9.54103	6.45298	3.31577
		4	10.1493	44.0294	1.82688e-08	7.92528e-08		Consumption Rate (error)		-4.44238	-1.16072	-0.826074	-0.897178	-0.368879
		4	10.3546	45.6831	1.86383e-08	8.22296e-08		Media Concentration (uM)		48.6645	43.0149	30.7183	20.521	11.2563
		6	9.85742	42.6566	1.67576e-08	7.25162e-08		Media concentration(STDEV)		0.529743	0.472695	0.853912	0.170222	0.180016
		6	9.79356	41.7557	1.6649e-08	7.09848e-08
		6	8.23416	41.7696	1.39981e-08	7.10084e-08
	2:1 OLE:PAL	0	26.9532	43.5152	5.39065e-08	8.70304e-08			Cell Count	Proliferation Rate (doublings/hour)	Cell hours-calculated from cell counts at start and end time points
		0	26.1832	42.5758	5.23664e-08	8.51515e-08					0 hours	2 hours	4 hours	6 hours
		0	24.8576	42.9537	4.97153e-08	8.59074e-08		Starting count	281460	N/A	N/A	N/A	N/A	N/A
		2	23.4417	39.3737	4.45392e-08	7.481e-08			283300	N/A	N/A	N/A	N/A	N/A
		2	35.8858	39.9595	6.81829e-08	7.5923e-08			271920	N/A	N/A	N/A	N/A	N/A
		2	28.2916	39.8608	5.37541e-08	7.57356e-08		1:4 OLE:PAL	331660	0.0416653	0	574210	1.18256e+06	1.82709e+06
		4	21.9924	37.3041	3.95864e-08	6.71475e-08			378380	0.0733537	0	587134	1.23711e+06	1.95667e+06
		4	22.0709	36.8276	3.97276e-08	6.62897e-08			358860	0.0606179	0	581894	1.2148e+06	1.90319e+06
		4	23.9778	38.5676	4.31601e-08	6.94217e-08		1:2 OLE:PAL	353020	0.0566727	0	580283	1.208e+06	1.88701e+06
		6	21.9279	36.0415	3.72774e-08	6.12706e-08			371200	0.0687472	0	585231	1.22898e+06	1.9371e+06
		6	23.4617	34.7302	3.98849e-08	5.90414e-08			337660	0.0459763	0	575946	1.1898e+06	1.84405e+06
		6	22.2959	35.5662	3.79031e-08	6.04625e-08		1:1 OLE:PAL	347880	0.053146	0	578848	1.20195e+06	1.8727e+06
	1:1 OLE:PAL	0	66.9795	29.7529	1.33959e-07	5.95058e-08			336980	0.0454916	0	575751	1.18898e+06	1.84213e+06
		0	41.2063	31.3747	8.24125e-08	6.27493e-08			363500	0.063707	0	583159	1.22016e+06	1.91598e+06
		0	43.3104	31.0274	8.66209e-08	6.20548e-08		2:1 OLE:PAL	334540	0.0437442	0	575047	1.18604e+06	1.83524e+06
		2	33.9458	28.8727	6.44971e-08	5.48581e-08			326520	0.0379097	0	572704	1.17631e+06	1.81249e+06
		2	42.1086	30.3252	8.00064e-08	5.76179e-08			306560	0.0227427	0	566673	1.1515e+06	1.75505e+06
		2	38.7912	32.4544	7.37033e-08	6.16634e-08		4:1 OLE:PAL	323760	0.0358686	0	571887	1.17293e+06	1.80461e+06
		4	32.6418	27.4785	5.87553e-08	4.94612e-08			337700	0.0460048	0	575958	1.18984e+06	1.84416e+06
		4	34.9537	27.9758	6.29167e-08	5.03564e-08			317700	0.0313253	0	570075	1.16545e+06	1.78725e+06
		4	31.7218	28.3401	5.70992e-08	5.10122e-08
		6	34.3281	25.8198	5.83577e-08	4.38936e-08
		6	31.3644	26.0964	5.33194e-08	4.43639e-08
		6	30.8438	26.0429	5.24345e-08	4.4273e-08
	1:2 OLE:PAL	0	63.3215	20.7007	1.26643e-07	4.14014e-08
		0	56.9155	20.3622	1.13831e-07	4.07244e-08
		0	58.2923	20.5	1.16585e-07	4.1e-08
		2	49.6047	18.7427	9.42489e-08	3.56111e-08
		2	50.5501	19.5967	9.60453e-08	3.72337e-08
		2	62.3257	19.5406	1.18419e-07	3.71271e-08
		4	62.904	18.1382	1.13227e-07	3.26487e-08
		4	43.5001	15.9776	7.83001e-08	2.87597e-08
		4	49.2966	18.5537	8.87338e-08	3.33967e-08
		6	46.0214	17.6436	7.82364e-08	2.99941e-08
		6	45.2718	17.2279	7.69621e-08	2.92874e-08
		6	46.5919	17.6602	7.92063e-08	3.00224e-08
	1:4 OLE:PAL	0	58.9171	11.1908	1.17834e-07	2.23817e-08
		0	63.9327	11.4599	1.27865e-07	2.29197e-08
		0	63.2844	11.1181	1.26569e-07	2.22363e-08
		2	53.568	10.4291	1.01779e-07	1.98154e-08
		2	67.2509	10.9666	1.27777e-07	2.08366e-08
		2	64.3458	10.9654	1.22257e-07	2.08342e-08
		4	52.7206	9.92034	9.48971e-08	1.78566e-08
		4	52.9579	9.35427	9.53243e-08	1.68377e-08
		4	62.1446	10.4999	1.1186e-07	1.88998e-08
		6	56.1949	9.9361	9.55313e-08	1.68914e-08
		6	51.0643	9.81199	8.68094e-08	1.66804e-08
		6	55.7882	9.71609	9.48399e-08	1.65174e-08

## Sheet: Fig 3F
	Fig 3F
	Treatment	Time (hours)	PAL (uM)	OLE (uM)	PAL+OLE uM	PAL+OLE moles				1:1 FA:BSA	1:2 FA:BSA	1:4 FA:BSA
	1:1 FA:BSA	0	4.34059	81.1122	85.4528	1.70906e-07		Consumption Rate (fmol/cell hour)		29.9727	41.4981	45.8897
		0	4.79459	88.8165	93.6111	1.87222e-07		Consumption Rate (error)		-12.9708	-1.71337	-5.97923
		0	5.11844	86.0754	91.1938	1.82388e-07		Media Concentration (uM)		90.0859	89.3503	90.3766
		2	4.48549	83.5742	88.0597	1.67313e-07		Media concentration(STDEV)		4.19044	3.50615	3.15388
		2	4.34337	80.0395	84.3828	1.60327e-07
		2	4.4676	81.5985	86.0661	1.63526e-07
		4	4.22065	82.6758	86.8964	1.56414e-07			Cell Count	Proliferation Rate (doublings/hour)	Cell hours-calculated from cell counts at start and end time points
			5.72678	109.253	114.979	2.06963e-07					0 hours	2 hours	4 hours	6 hours
		4	4.24794	78.7989	83.0469	1.49484e-07		Starting count	175820	N/A	N/A	N/A	N/A	N/A
		6	3.94992	77.85	81.7999	1.3906e-07			195320	N/A	N/A	N/A	N/A	N/A
		6	4.06189	76.9537	81.0156	1.37727e-07			200220	N/A	N/A	N/A	N/A	N/A
		6	3.93202	77.7633	81.6953	1.38882e-07		1:1 FA:BSA	197880	0.00919804	0	383346	771610	1.16486e+06
	1:2 FA:BSA	0	4.22895	82.3279	86.5569	1.73114e-07			194480	0.00503071	0	396996	767151	1.15476e+06
		0	4.88903	88.3958	93.2849	1.8657e-07			215820	0.0300652	0	403402	794466	1.21723e+06
		0	4.79246	83.4168	88.2092	1.76418e-07		1:2 FA:BSA	191540	0.00136803	0	405838	763260	1.14598e+06
		2	4.31207	83.1858	87.4978	1.66246e-07			178400	-0.0157203	0	396886	745450	1.10617e+06
		2	4.32334	83.7432	88.0665	1.67326e-07			168900	-0.028878	0	382793	732113	1.07677e+06
		2	4.23654	80.3949	84.6315	1.608e-07		1:4 FA:BSA	176720	-0.0179954	0	354783	743121	1.10101e+06
		4	3.7706	77.17	80.9406	1.45693e-07			195140	0.00584533	0	350766	768020	1.15672e+06
		4	4.23171	83.7991	88.0308	1.58455e-07			203300	0.0156954	0	364457	778632	1.18084e+06
		4	4.07933	76.6097	80.689	1.4524e-07
		6	3.51303	73.6483	77.1614	1.31174e-07
		6	3.55161	73.9295	77.4811	1.31718e-07
		6	3.78153	75.3942	79.1758	1.34599e-07
	1:4 FA:BSA	0	5.24797	88.0751	93.323	1.86646e-07
		0	5.19667	81.8531	87.0498	1.741e-07
		0	4.69021	86.0667	90.7569	1.81514e-07
		2	4.15045	78.2826	82.4331	1.56623e-07
		2	3.96635	76.7052	80.6716	1.53276e-07
		2	4.24411	77.3773	81.6214	1.55081e-07
		4	3.78076	76.0527	79.8335	1.437e-07
		4	3.8568	76.9698	80.8266	1.45488e-07
		4	3.95937	79.9617	83.921	1.51058e-07
		6	3.26781	69.6822	72.95	1.24015e-07
		6	3.36176	70.6869	74.0486	1.25883e-07
		6	3.25299	70.3936	73.6466	1.25199e-07

## Sheet: Fig 4C
	Fig 4C
		Time (hours)	PAL (uM)	OLE (uM)	PAL+OLE (uM)	PAL+OLE Moles				200nM GSK ~100FA uM	200nM GSK ~50FA uM	200nM GSK ~25FA uM	200nM GSK ~12.5FA uM	4uM TriC ~100FA uM	4uM TriC ~50FA uM	4uM TriC ~25FA uM	4uM TriC ~12.5FA uM	Vehicle ~100FA uM	Vehicle ~50FA uM	Vehicle ~25FA uM	Vehicle ~12.5FA uM
	Nominal: 100uM FA mix + Vehicle	0	2.41481	83.1416	85.5564	1.71113e-07
		0	2.40476	82.5134	84.9182	1.69836e-07		Consumption Rate (fmol/cell hour)		31.4247	19.3978	12.7064	6.82631	30.4092	21.3641	13.775	7.27407	13.8631	8.30053	5.89733	3.13242
		0	2.3468	82.077	84.4238	1.68848e-07		Consumption Rate (error)		-0.367562	-0.62067	-0.728286	-0.76076	-0.173221	-0.196966	-0.578865	-0.793838	-0.745062	-0.657206	-0.709464	-0.0808742
		2	2.17199	78.7827	80.9547	1.53814e-07		Media Concentration (uM)		84.9661	38.8087	17.6385	7.68201	83.9437	38.4618	17.5396	7.86625	84.6472	40.3138	18.6223	8.54607
		2	2.14459	78.9747	81.1192	1.54127e-07		Media concentration(STDEV)		0.567844	1.48699	0.504512	0.205086	1.85405	0.688199	0.133973	0.406108	1.30799	1.47915	0.333676	0.169723
		2	2.08467	76.1314	78.216	1.4861e-07
		4	1.93241	74.2388	76.1712	1.37108e-07
		4	1.9168	73.6434	75.5602	1.36008e-07			Cell Count	Proliferation Rate (doublings/hour)	Cell hours- calculated using cell counts collected at start and end time points
		4	1.84843	70.5202	72.3687	1.30264e-07					0 hours	2 hours	4 hours	6 hours
		6	1.6241	66.4913	68.1154	1.15796e-07		Starting count	273020	N/A	N/A	N/A	N/A	N/A
		6	1.66202	68.3674	70.0294	1.1905e-07			263720	N/A	N/A	N/A	N/A	N/A
		6	1.58778	66.6465	68.2343	1.15998e-07			275560	N/A	N/A	N/A	N/A	N/A
	Nominal: 50uM FA mix + Vehicle	0	1.04415	36.368	37.4121	7.48242e-08		Vehicle ~100 uM FA	276220	0.00479461	0	543337	1.0903e+06	1.64091e+06
		0	1.13077	39.2412	40.372	8.0744e-08			294140	0.0199088	0	549076	1.11352e+06	1.69375e+06
		0	1.08898	37.5529	38.6419	7.72838e-08			310140	0.0326449	0	553974	1.13359e+06	1.74005e+06
		2	0.877545	32.6578	33.5353	6.37171e-08		Vehicle ~50 uM FA	314200	0.0357722	0	555186	1.1386e+06	1.75167e+06
		2	0.915369	33.9631	34.8784	6.6269e-08			296600	0.0219114	0	549842	1.11664e+06	1.70092e+06
		2	0.907198	34.1531	35.0603	6.66145e-08			320340	0.0404256	0	556995	1.1461e+06	1.76915e+06
		4	0.737925	29.5563	30.2942	5.45295e-08		Vehicle ~25 uM FA	269180	-0.00141315	0	541003	1.08095e+06	1.61984e+06
		4	0.753503	30.6031	31.3566	5.64419e-08			303920	0.0277736	0	552094	1.12586e+06	1.72215e+06
		4	0.753395	30.7606	31.514	5.67252e-08			299300	0.0240904	0	550677	1.12006e+06	1.70877e+06
		6	0.55762	25.3113	25.8689	4.39771e-08		Vehicle ~12.5 uM FA	312040	0.0341135	0	554543	1.13594e+06	1.74549e+06
		6	0.555489	25.6287	26.1842	4.45132e-08			275100	0.00381767	0	542969	1.08882e+06	1.63757e+06
		6	0.574046	25.9773	26.5514	4.51373e-08			284960	0.0122849	0	546171	1.10172e+06	1.66682e+06
	Nominal: 25uM FA mix + Vehicle	0	0.480896	17.1433	17.6242	3.52483e-08		200nM GSK ~100 uM FA	294980	0.0205945	0	549338	1.11459e+06	1.6962e+06
		0	0.476689	16.6647	17.1414	3.42827e-08			293160	0.0191064	0	548769	1.11227e+06	1.69089e+06
		0	0.485285	17.6648	18.1501	3.63001e-08			311140	0.033419	0	554274	1.13483e+06	1.74292e+06
		2	0.353122	13.8721	14.2253	2.7028e-08		200nM GSK ~50 uM FA	294780	0.0204314	0	549275	1.11433e+06	1.69562e+06
		2	0.349407	13.5988	13.9482	2.65016e-08			282460	0.0101661	0	545367	1.09847e+06	1.65943e+06
		2	0.35061	13.9811	14.3317	2.72302e-08			284200	0.0116427	0	545927	1.10074e+06	1.66457e+06
		4	0.239555	10.7613	11.0009	1.98016e-08		200nM GSK ~25 uM FA	280100	0.00814864	0	544604	1.09539e+06	1.65244e+06
		4	0.256239	10.9825	11.2387	2.02297e-08			282800	0.0104553	0	545477	1.09892e+06	1.66044e+06
		4	0.239431	10.7568	10.9962	1.97932e-08			278220	0.00652933	0	543992	1.09293e+06	1.64686e+06
		6	0.150801	7.98404	8.13484	1.38292e-08		200nM GSK ~12.5 uM FA	283440	0.0109989	0	545683	1.09975e+06	1.66233e+06
		6	0.161231	8.1133	8.27453	1.40667e-08			279600	0.00771904	0	544441	1.09474e+06	1.65096e+06
		6	0.148755	7.80562	7.95438	1.35224e-08			285840	0.0130263	0	546452	1.10286e+06	1.66941e+06
	Nominal: 12.5uM FA mix + Vehicle	0	0.200939	7.43038	7.63132	1.52626e-08		4uM TriC ~100 uM FA	269900	-0.000770861	0	541244	1.08191e+06	1.622e+06
		0	0.210952	7.69673	7.90768	1.58154e-08			291900	0.0180707	0	548373	1.11066e+06	1.68721e+06
		0	0.198734	7.30829	7.50702	1.5014e-08			291740	0.0179388	0	548323	1.11045e+06	1.68674e+06
		2	0.128856	5.38825	5.5171	1.04825e-08		4uM TriC ~50 uM FA	292580	0.0186302	0	548587	1.11153e+06	1.6892e+06
		2	0.125453	5.25167	5.37712	1.02165e-08			284420	0.0118288	0	545998	1.10102e+06	1.66522e+06
		2	0.118658	5.10617	5.22483	9.92717e-09			293740	0.0195816	0	548950	1.11301e+06	1.69258e+06
		4	0.072021	3.53531	3.60733	6.49319e-09		4uM TriC ~25 uM FA	292320	0.0184164	0	548505	1.11119e+06	1.68843e+06
		4	0.0744918	3.39057	3.46506	6.23711e-09			295180	0.0207575	0	549400	1.11484e+06	1.69679e+06
		4	0.0626289	3.18276	3.24539	5.8417e-09			295080	0.020676	0	549369	1.11471e+06	1.69649e+06
		6	0.0370482	2.16349	2.20054	3.74091e-09		4uM TriC ~12.5 uM FA	278060	0.00639101	0	543939	1.09272e+06	1.64638e+06
		6	0.0373761	2.07798	2.11536	3.59611e-09			304720	0.0284057	0	552337	1.12686e+06	1.72445e+06
		6	0.0292916	1.76544	1.79473	3.05104e-09			279480	0.00761582	0	544402	1.09458e+06	1.6506e+06
	Nominal: 100uM FA mix + 200nM GSK	0	2.34283	80.953	83.2958	1.66592e-07
		0	2.32978	80.1708	82.5006	1.65001e-07
		0	2.44697	83.5878	86.0348	1.7207e-07
		2	2.12582	76.1562	78.282	1.48736e-07
		2	2.12606	76.9105	79.0365	1.50169e-07
		2	2.13175	78.7477	80.8794	1.53671e-07
		4	1.85796	72.8866	74.7446	1.3454e-07
		4	1.82969	71.1993	73.029	1.31452e-07
		4	1.90768	74.4427	76.3504	1.37431e-07
		6	1.61157	67.1888	68.8004	1.16961e-07
		6	1.58979	66.1765	67.7663	1.15203e-07
		6	1.61887	68.9475	70.5664	1.19963e-07
	Nominal: 50uM FA mix + 200nM GSK	0	1.09085	38.0263	39.1171	7.82343e-08
		0	1.08601	37.4374	38.5234	7.70469e-08
		0	1.04843	36.6965	37.7449	7.54898e-08
		2	0.872973	33.7189	34.5919	6.57245e-08
		2	0.886817	33.9393	34.8261	6.61696e-08
		2	0.864969	33.2541	34.1191	6.48263e-08
		4	0.705661	29.3527	30.0584	5.41051e-08
		4	0.692669	29.3607	30.0534	5.4096e-08
		4	0.666695	28.11	28.7767	5.1798e-08
		6	0.528736	25.0677	25.5964	4.35139e-08
		6	0.515994	24.326	24.842	4.22314e-08
		6	0.474242	22.7853	23.2595	3.95412e-08
	Nominal: 25uM FA mix + 200nM GSK	0	0.489897	17.1958	17.6857	3.53714e-08
		0	0.478511	16.9439	17.4224	3.48449e-08
		0	0.479748	17.031	17.5108	3.50215e-08
		2	0.351197	14.0378	14.389	2.73391e-08
		2	0.340377	13.5879	13.9283	2.64637e-08
		2	0.319257	13.1157	13.435	2.55265e-08
		4	0.231699	10.639	10.8707	1.95673e-08
		4	0.226003	10.5526	10.7786	1.94015e-08
		4	0.198231	9.58371	9.78194	1.76075e-08
		6	0.140845	7.5541	7.69495	1.30814e-08
		6	0.135395	7.20752	7.34292	1.2483e-08
		6	0.103767	5.94493	6.0487	1.02828e-08
	Nominal: 12.5uM FA mix + 200nM GSK	0	0.197913	7.23984	7.43775	1.48755e-08
		0	0.217595	8.02787	8.24547	1.64909e-08
		0	0.212919	7.70261	7.91553	1.58311e-08
		2	0.118906	5.16894	5.28784	1.00469e-08
		2	0.127341	5.39695	5.52429	1.04962e-08
		2	0.12251	5.08856	5.21107	9.90103e-09
		4	0.0639907	3.25109	3.31508	5.96715e-09
		4	0.523542	3.39519	3.91874	7.05372e-09
		4	0.0605389	3.08279	3.14333	5.65799e-09
		6	0.0310455	1.87973	1.91078	3.24832e-09
		6	0.0335432	2.01164	2.04518	3.4768e-09
		6	0.0266698	1.63026	1.65693	2.81677e-09
	Nominal: 100uM FA mix + 4uM TriC	0	2.43315	83.4565	85.8896	1.71779e-07
		0	2.46048	82.3093	84.7698	1.6954e-07
		0	2.39855	80.8837	83.2823	1.66565e-07
		2	2.44479	84.8662	87.311	1.65891e-07
		2	2.23347	78.4031	80.6366	1.5321e-07
		2	2.36621	83.8974	86.2636	1.63901e-07
		4	2.41112	84.2864	86.6975	1.56056e-07
		4	2.41601	83.6561	86.0722	1.5493e-07
		4	2.39815	83.0491	85.4472	1.53805e-07
		6	2.37113	83.9664	86.3376	1.46774e-07
		6	2.34039	83.4281	85.7685	1.45806e-07
		6	2.36265	82.8597	85.2224	1.44878e-07
	Nominal: 50uM FA mix + 4uM TriC	0	1.093	37.7083	38.8013	7.76026e-08
		0	1.17938	40.5778	41.7572	8.35143e-08
		0	1.12948	39.2535	40.383	8.0766e-08
		2	1.11493	38.6057	39.7206	7.54692e-08
		2	1.1234	39.5837	40.7071	7.73435e-08
		2	1.15566	39.8534	41.009	7.79171e-08
		4	1.09001	38.9919	40.0819	7.21474e-08
		4	1.10317	39.7438	40.847	7.35246e-08
		4	1.09745	39.2217	40.3191	7.25744e-08
		6	1.04884	38.3072	39.3561	6.69053e-08
		6	1.05843	38.556	39.6144	6.73445e-08
		6	1.04438	37.5205	38.5649	6.55603e-08
	Nominal: 25uM FA mix + 4uM TriC	0	0.512619	17.9263	18.4389	3.68778e-08
		0	0.514829	17.9057	18.4205	3.6841e-08
		0	0.53844	18.469	19.0074	3.80149e-08
		2	0.493651	17.8494	18.343	3.48518e-08
		2	0.496774	17.8671	18.3638	3.48913e-08
		2	0.489203	17.5708	18.06	3.4314e-08
		4	0.46678	17.0159	17.4827	3.14688e-08
		4	0.472262	17.2656	17.7379	3.19282e-08
		4	0.480041	17.7517	18.2317	3.28171e-08
		6	0.367238	13.8452	14.2125	2.41612e-08
		6	0.425255	16.0347	16.46	2.79819e-08
		6	0.437739	16.5626	17.0003	2.89005e-08
	Nominal: 12.5uM FA mix + 4uM TriC	0	0.239023	8.44945	8.68847	1.73769e-08
		0	0.232878	8.3586	8.59148	1.7183e-08
		0	0.228028	8.13024	8.35827	1.67165e-08
		2	0.214108	7.96444	8.17855	1.55392e-08
		2	0.21074	7.85153	8.06227	1.53183e-08
		2	0.205118	7.6235	7.82862	1.48744e-08
		4	0.195588	7.56807	7.76366	1.39746e-08
		4	0.186565	7.27486	7.46143	1.34306e-08
		4	0.190672	7.34549	7.53616	1.35651e-08
		6	0.168412	6.75208	6.92049	1.17648e-08
		6	0.167792	6.74423	6.91202	1.17504e-08
		6	0.166852	6.70921	6.87607	1.16893e-08

[truncated: 2 more sheets: Fig 4B, Sup 4]
